# Supplementary material for: Shared genetics of IgA nephropathy and cardiometabolic diseases revealed by integrative genomic analysis
Source: Ren Fail. 2026 Jul 31;48(1):2706884. doi: 10.1080/0886022X.2026.2706884 (PMC13431020; doi:10.1080/0886022X.2026.2706884)
Supplement: Supplemental Material [file IRNF_A_2706884_SM5233.xlsx]

## Sheet: S0
Supplementary Data 1:The data sources of genome - wide association studies include the following aspects
Supplementary Data 2:Results of LDSC（h2）analysis
Supplementary Data 3:Results of LDSC（rg）analysis
Supplementary Data 4:Analysis by GNOVA
Supplementary Data 5:Analysis by SUPERGNOVA
Supplementary Data 6:SNVs in ANalysis of VAriants
Supplementary Data 7:Colocalization analysis of sentinel SNPs between IgA and PVDs traits.
Supplementary Data 8:The list of IgAN-trait pairs-related genes identified by four gene-based analyses

## Sheet: S1
S1:The data sources of genome - wide association studies include the following aspects
	ID	Phenotype	disease		symbols	cases	control	Download website
disease	1	C_STROKE	STROKE	Comorbidities of Diabetes	STROKE	53492	360342	https://storage.googleapis.com/finngen-public-data-r12/summary_stats/release/finngen_R12_C_STROKE.gz
	2	I9_STR	Stroke, excluding SAH	IX Diseases of the circulatory system (I9_)	STROKE_ESAH	34110	450023	https://storage.googleapis.com/finngen-public-data-r12/summary_stats/release/finngen_R12_I9_STR.gz
	3	FG_CVD	Cardiovascular diseases (excluding rheumatic etc)	Cardiometabolic endpoints	CVD	247538	252810	https://storage.googleapis.com/finngen-public-data-r12/summary_stats/release/finngen_R12_FG_CVD.gz
	4	GCST90132315	coronary artery disease		CAD	210842	1167328	https://ftp.ebi.ac.uk/pub/databases/gwas/summary_statistics/GCST90132001-GCST90133000/GCST90132315/harmonised/GCST90132315.h.tsv.gz
	5	I9_HEARTFAIL	Heart failure, strict	IX Diseases of the circulatory system (I9_)	HF	37653	462695	https://storage.googleapis.com/finngen-public-data-r12/summary_stats/release/finngen_R12_I9_HEARTFAIL.gz
	6	I9_CEREBATHER	Cerebral atherosclerosis	IX Diseases of the circulatory system (I9_)	CEAS	440	499908	https://storage.googleapis.com/finngen-public-data-r12/summary_stats/release/finngen_R12_I9_CEREBATHER.gz
	7	I9_CORATHER	Coronary atherosclerosis	IX Diseases of the circulatory system (I9_)	COAS	63307	416171	https://storage.googleapis.com/finngen-public-data-r12/summary_stats/release/finngen_R12_I9_CORATHER.gz
	8	I9_MI_STRICT	Myocardial infarction, strict	IX Diseases of the circulatory system (I9_)	MI	31666	416171	https://storage.googleapis.com/finngen-public-data-r12/summary_stats/release/finngen_R12_I9_MI_STRICT.gz
	9	GCST90018890	peripheral artery disease		PAD	11226	649565	http://ftp.ebi.ac.uk/pub/databases/gwas/summary_statistics/GCST90018001-GCST90019000/GCST90018890/harmonised/34594039-GCST90018890-EFO_0004265.h.tsv.gz
	10	DM_NEPHROPATHY	Diabetic nephropathy	Diabetes endpoints	DKD	5579	90951	https://storage.googleapis.com/finngen-public-data-r12/summary_stats/release/finngen_R12_DM_NEPHROPATHY.gz
	11	DM_NEUROPATHY	Diabetic neuropathy	Diabetes endpoints	DN	3862	92612	https://storage.googleapis.com/finngen-public-data-r12/summary_stats/release/finngen_R12_DM_NEUROPATHY.gz
	12	DM_RETINOPATHY_STRICT	Diabetic retinopathy, strict definition	Diabetes endpoints	DR	6833	82271	https://storage.googleapis.com/finngen-public-data-r12/summary_stats/release/finngen_R12_DM_RETINOPATHY_STRICT.gz
	13	I9_ABAORTANEUR	Abdominal aortic aneurysm (AAA)	IX Diseases of the circulatory system (I9_)	ABA	4439	463106	https://storage.googleapis.com/finngen-public-data-r12/summary_stats/release/finngen_R12_I9_ABAORTANEUR.gz
	14	I9_ANEURYSM	Cerebral aneurysm, nonruptured	IX Diseases of the circulatory system (I9_)	CAA	3310	453828	https://storage.googleapis.com/finngen-public-data-r12/summary_stats/release/finngen_R12_I9_ANEURYSM.gz
	15	I9_THAORTANEUR	Thoracic aortic aneurysm	IX Diseases of the circulatory system (I9_)	TAA	5108	463106	https://storage.googleapis.com/finngen-public-data-r12/summary_stats/release/finngen_R12_I9_THAORTANEUR.gz
	16	I9_SAHANEUR	Aneurysms, operations, SAH	IX Diseases of the circulatory system (I9_)	SAH	6849	453828	https://storage.googleapis.com/finngen-public-data-r12/summary_stats/release/finngen_R12_I9_SAHANEUR.gz
	17	I9_VARICVE	Varicose veins	IX Diseases of the circulatory system (I9_)	VV	38467	432223	https://storage.googleapis.com/finngen-public-data-r12/summary_stats/release/finngen_R12_I9_VARICVE.gz
	18	I9_VTE	Venous thromboembolism	IX Diseases of the circulatory system (I9_)	VTE	26333	474015	https://storage.googleapis.com/finngen-public-data-r12/summary_stats/release/finngen_R12_I9_VTE.gz
	19	L12_LIVEDOIDVASC	Livedoid vasculitis	XII Diseases of the skin and subcutaneous tissue (L12_)	LV	115	465673	https://storage.googleapis.com/finngen-public-data-r12/summary_stats/release/finngen_R12_L12_LIVEDOIDVASC.gz
	20	GCST90044019	Giant cell arteritis		GCA	278	456070	https://ftp.ebi.ac.uk/pub/databases/gwas/summary_statistics/GCST90044001-GCST90045000/GCST90044019/harmonised/34737426-GCST90044019-EFO_1001209.h.tsv.gz
	21	GCST90448187	Raynaud's syndrome		RS	11358	1106871	https://ftp.ebi.ac.uk/pub/databases/gwas/summary_statistics/GCST90448001-GCST90449000/GCST90448187/harmonised/GCST90448187.h.tsv.gz
	22	M13_POLNODOSA	Polyarteritis nodosa	XIII Diseases of the musculoskeletal system and connective tissue (M13_)	PN	242	484260	https://storage.googleapis.com/finngen-public-data-r12/summary_stats/release/finngen_R12_M13_POLNODOSA.gz
	23	GCST90018866	IgA nephropathy		IgAN	15658	637485	http://ftp.ebi.ac.uk/pub/databases/gwas/summary_statistics/GCST90018001-GCST90019000/GCST90018866/harmonised/34594039-GCST90018866-EFO_0004194.h.tsv.gz
risk factor	ID	Phenotype	disease		symbols	cases	control
	23	T1D	Type 1 diabetes, definitions combined	Diabetes endpoints	T1D	4721	403489	https://storage.googleapis.com/finngen-public-data-r12/summary_stats/release/finngen_R12_T1D.gz
	24	T2D	Type 2 diabetes, definitions combined	Diabetes endpoints	T2D	82878	403489	https://storage.googleapis.com/finngen-public-data-r12/summary_stats/release/finngen_R12_T2D.gz
	25	I9_HYPTENS	Hypertension	IX Diseases of the circulatory system (I9_)	HTN	154630	345634	https://storage.googleapis.com/finngen-public-data-r12/summary_stats/release/finngen_R12_I9_HYPTENS.gz
	26	I9_HYPTENSEC	Secondary hypertension	IX Diseases of the circulatory system (I9_)	S_HTN	3388	252810	https://storage.googleapis.com/finngen-public-data-r12/summary_stats/release/finngen_R12_I9_HYPTENSEC.gz
	27	E4_FH	Familial hypercholesterolemia	IV Endocrine, nutritional and metabolic diseases (E4_)	FHC	6545	420066	https://storage.googleapis.com/finngen-public-data-r12/summary_stats/release/finngen_R12_E4_FH.gz
	28	E4_HYPERLIPMIX	Mixed hyperlipidaemia	IV Endocrine, nutritional and metabolic diseases (E4_)	MHLP	1495	420066	https://storage.googleapis.com/finngen-public-data-r12/summary_stats/release/finngen_R12_E4_HYPERLIPMIX.gz
	29	E4_HYPERLIPNAS	Hyperlipidaemia, other/unspecified	IV Endocrine, nutritional and metabolic diseases (E4_)	HLP	17615	420066	https://storage.googleapis.com/finngen-public-data-r12/summary_stats/release/finngen_R12_E4_HYPERLIPNAS.gz
	30	E4_OBESITY	Obesity	IV Endocrine, nutritional and metabolic diseases (E4_)	OB	31499	468693	https://storage.googleapis.com/finngen-public-data-r12/summary_stats/release/finngen_R12_E4_OBESITY.gz
	31	E4_METABOLIA	Metabolic disorders	IV Endocrine, nutritional and metabolic diseases (E4_)	MD	80282	420066	https://storage.googleapis.com/finngen-public-data-r12/summary_stats/release/finngen_R12_E4_METABOLIA.gz
	32	SMOKING_DEPEND	Smoking	V Mental and behavioural disorders (F5_)	SMK	3200	495423	https://storage.googleapis.com/finngen-public-data-r12/summary_stats/release/finngen_R12_SMOKING_DEPEND.gz
	ID	Phenotype	symbols
Glucose	33	fasting insulin	FI	https://magicinvestigators.org/downloads/MAGIC1000G_FI_EUR.tsv.gz
	34	fasting glucose	FG	https://magicinvestigators.org/downloads/MAGIC1000G_FG_EUR.tsv.gz
	35	glycated hemoglobin	HbA1c	https://magicinvestigators.org/downloads/MAGIC1000G_HbA1c_EUR.tsv.gz
	36	2hr oral glucose challenge	Glu	https://magicinvestigators.org/downloads/MAGIC1000G_2hGlu_EUR.tsv.gz
Lipids	37	high-density lipoprotein choleserol	HDLC	https://csg.sph.umich.edu/willer/public/glgc-lipids2021/results/ancestry_specific/HDL_INV_EUR_HRC_1KGP3_others_ALL.meta.singlevar.results.gz
	38	low-densitty lipoprotein cholesterol	LDLC	https://csg.sph.umich.edu/willer/public/glgc-lipids2021/results/ancestry_specific/LDL_INV_EUR_HRC_1KGP3_others_ALL.meta.singlevar.results.gz
	39	triglycerides	TG	https://csg.sph.umich.edu/willer/public/glgc-lipids2021/results/ancestry_specific/logTG_INV_EUR_HRC_1KGP3_others_ALL.meta.singlevar.results.gz
	40	total cholesterol	TC	https://csg.sph.umich.edu/willer/public/glgc-lipids2021/results/ancestry_specific/TC_INV_EUR_HRC_1KGP3_others_ALL.meta.singlevar.results.gz
	41	non-high-density lipoprotein cholesterol	nonHDLC	https://csg.sph.umich.edu/willer/public/glgc-lipids2021/results/ancestry_specific/nonHDL_INV_EUR_HRC_1KGP3_others_ALL.meta.singlevar.results.gz
Blood Pressure	42	systolic blood pressure	SBP	http://ftp.ebi.ac.uk/pub/databases/gwas/summary_statistics/GCST006001-GCST007000/GCST006624/Evangelou_30224653_SBP.txt.gz
	43	diastolic blood pressure	DBP	http://ftp.ebi.ac.uk/pub/databases/gwas/summary_statistics/GCST006001-GCST007000/GCST006630/Evangelou_30224653_DBP.txt.gz
	44	pulse pressure	PP	http://ftp.ebi.ac.uk/pub/databases/gwas/summary_statistics/GCST006001-GCST007000/GCST006629/Evangelou_30224653_PP.txt.gz
Adiposity	45	body mass index	BMI	https://zenodo.org/records/1251813/files/bmi.giant-ukbb.meta-analysis.combined.23May2018.txt.gz?download=1
	46	waist to hip ratio	WHR	https://zenodo.org/records/1251813/files/whr.giant-ukbb.meta-analysis.combined.23May2018.txt.gz?download=1
	47	WHR adjusted for BMI	WHRadjbmi	https://zenodo.org/records/1251813/files/whradjbmi.giant-ukbb.meta-analysis.combined.23May2018.txt.gz?download=1
Immune cells	48	white blood cell count	WBC	http://ftp.ebi.ac.uk/pub/databases/gwas/summary_statistics/GCST90002001-GCST90003000/GCST90002407/harmonised/32888494-GCST90002407-EFO_0004308.h.tsv.gz
	49	basophil count	BASO	http://ftp.ebi.ac.uk/pub/databases/gwas/summary_statistics/GCST90002001-GCST90003000/GCST90002379/harmonised/32888494-GCST90002379-EFO_0005090.h.tsv.gz
	50	basophil percentage of white cells	BASO%	http://ftp.ebi.ac.uk/pub/databases/gwas/summary_statistics/GCST90002001-GCST90003000/GCST90002380/harmonised/32888494-GCST90002380-EFO_0007992.h.tsv.gz
	51	eosinophil counts	EO	http://ftp.ebi.ac.uk/pub/databases/gwas/summary_statistics/GCST90002001-GCST90003000/GCST90002381/harmonised/32888494-GCST90002381-EFO_0004842.h.tsv.gz
	52	eosinophil percentage of white cells	EO%	http://ftp.ebi.ac.uk/pub/databases/gwas/summary_statistics/GCST90002001-GCST90003000/GCST90002382/harmonised/32888494-GCST90002382-EFO_0007991.h.tsv.gz
	53	lymphocyte count	LYMPH	http://ftp.ebi.ac.uk/pub/databases/gwas/summary_statistics/GCST90002001-GCST90003000/GCST90002388/harmonised/32888494-GCST90002388-EFO_0004587.h.tsv.gz
	54	lymphocyte percentage of white cells	LYMPH%	http://ftp.ebi.ac.uk/pub/databases/gwas/summary_statistics/GCST90002001-GCST90003000/GCST90002389/harmonised/32888494-GCST90002389-EFO_0007993.h.tsv.gz
	55	monocyte count	MONO	http://ftp.ebi.ac.uk/pub/databases/gwas/summary_statistics/GCST90002001-GCST90003000/GCST90002393/harmonised/GCST90002393.h.tsv.gz
	56	monocyte percentage of white cells	MONO%	http://ftp.ebi.ac.uk/pub/databases/gwas/summary_statistics/GCST90002001-GCST90003000/GCST90002394/harmonised/32888494-GCST90002394-EFO_0007989.h.tsv.gz
	57	neutrophil count	NEUT	http://ftp.ebi.ac.uk/pub/databases/gwas/summary_statistics/GCST90002001-GCST90003000/GCST90002398/harmonised/32888494-GCST90002398-EFO_0004833.h.tsv.gz
	58	neutrophil percentage of white cells	NEUT%	http://ftp.ebi.ac.uk/pub/databases/gwas/summary_statistics/GCST90002001-GCST90003000/GCST90002399/harmonised/32888494-GCST90002399-EFO_0007990.h.tsv.gz

## Sheet: S2
Supplementary Data 2:Results of LDSC（h2）analysis
Disease/Gene id	h2	h2 se	h2 Z	h2 P
IgAN	0.00935431	0.00253852	3.68494	0.000228753
ABA	0.0116262	0.00164857	7.05225	1.76E-12
BASO%	0.0560133	0.00613943	9.12354	7.27E-20
BASO	0.0752752	0.00722824	10.414	2.14E-25
CAA	0.00885988	0.00126377	7.0107	2.37E-12
CAD	0.0352766	0.00232269	15.1878	4.26E-52
COAS	0.0515572	0.00337614	15.271	1.19E-52
CVD	0.057781	0.0025549	22.6158	3.03E-113
DBP	0.144462	0.00639997	22.5723	8.12E-113
DKD	0.0219686	0.00817846	2.68615	0.00722803
DR	0.0457436	0.0150648	3.03646	0.00239377
EO%	0.186335	0.0146053	12.7581	2.81E-37
EO	0.20074	0.0169388	11.8509	2.13E-32
FG	0.0996337	0.00831905	11.9766	4.71E-33
FHC	0.00497378	0.00135818	3.66209	0.000250163
FI	0.10867	0.00959121	11.3302	9.30E-30
Glu	0.0912052	0.0120514	7.56801	3.79E-14
HbA1c	0.126372	0.0108969	11.5971	4.26E-31
HDLC	0.11381	0.00760368	14.9678	1.19E-50
HF	0.0197333	0.00159582	12.3656	4.01E-35
HLP	0.0090253	0.00180121	5.01068	5.42E-07
HTN	0.104574	0.00476878	21.9289	1.38E-106
LDLC	0.0810369	0.00809242	10.0139	1.32E-23
LYMPH%	0.168387	0.0107235	15.7027	1.45E-55
LYMPH	0.227899	0.0163304	13.9555	2.91E-44
MD	0.0203031	0.00251706	8.06619	7.25E-16
MHLP	0.00474985	0.00141047	3.36756	0.00075837
MI	0.0389248	0.00274374	14.1868	1.11E-45
MONO%	0.16723	0.0146194	11.4389	2.67E-30
MONO	0.206635	0.016972	12.175	4.22E-34
NEUT%	0.156267	0.00974224	16.0401	6.70E-58
NEUT	0.179338	0.0131532	13.6346	2.49E-42
nonHDLC	0.0921893	0.0087595	10.5245	6.66E-26
OB	0.0597451	0.00272821	21.899	2.66E-106
PAD	0.00926768	0.00088578	10.4627	1.28E-25
PP	0.132755	0.00545816	24.3222	1.14E-130
RS	0.0058066	0.000622665	9.32541	1.11E-20
S_HTN	0.0115026	0.00205905	5.58639	2.32E-08
SAH	0.0132905	0.00149859	8.86864	7.40E-19
SBP	0.150501	0.00624286	24.1076	2.08E-128
SMK	0.00637849	0.00116392	5.48017	4.25E-08
STROKE	0.0263575	0.00201859	13.0574	5.76E-39
STROKE_ESAH	0.0123742	0.00142674	8.67305	4.21E-18
T2D	0.100486	0.00574373	17.4949	1.57E-68
TAA	0.0135251	0.00163229	8.28594	1.17E-16
TC	0.0950396	0.00886406	10.7219	8.03E-27
TG	0.0980897	0.00782637	12.5332	4.91E-36
VTE	0.0213138	0.00249004	8.55962	1.13E-17
VV	0.0617064	0.00512001	12.052	1.89E-33
WBC	0.219033	0.0151857	14.4236	3.67E-47
WHRadjbmi	0.130658	0.00729651	17.9069	1.04E-71

## Sheet: S3
Supplementary Data 3:Results of LDSC（rg）analysis
trait1	trait2	rg	rg_se	rg_p	rg_p_fdr
IgAN	FHC	0.438881567583329	0.138023793769311	0.00147400651850125	0.005896026074005
IgAN	CVD	0.4133701707271	0.0436966541235304	3.07955154426053e-21	1.7245488647859e-19
IgAN	HTN	0.332281001540376	0.0405076387726836	2.34613417986546e-16	6.56917570362329e-15
IgAN	S_HTN	0.330172561152497	0.1151430154289	0.00413729208463216	0.0144805222962126
IgAN	SMK	0.316690825219526	0.101302501931768	0.00177087355736847	0.00661126128084229
IgAN	DN	0.281976764647905	0.250783777606763	0.260851006175682	0.356284301118005
IgAN	MD	0.277398366470773	0.0722782057722664	0.000124078129439573	0.000992625035516584
IgAN	OB	0.272554233799429	0.0385849226930455	1.62068634614061e-12	3.02528117946247e-11
IgAN	TAA	0.255742342637083	0.0748340837193083	0.00063208831894323	0.00294974548840174
IgAN	HF	0.250287269774402	0.0708649696838395	0.00041260112485395	0.00231056629918212
IgAN	STROKE_ESAH	0.23972513521545	0.0750497984478501	0.00140212019146949	0.005896026074005
IgAN	STROKE	0.227368057344452	0.0656032716264078	0.000528649224976	0.00269130514533236
IgAN	T2D	0.220815223390619	0.0418250344365324	1.29537655364101e-07	1.81352717509741e-06
IgAN	LV	0.214625423969342	0.229251589394316	0.349170030138088	0.437853222930663
IgAN	MHLP	0.194977974182299	0.125900279538955	0.121461091528845	0.206115791685313
IgAN	TG	0.194673329544335	0.0514345118680645	0.000153784275716966	0.00107648993001876
IgAN	HLP	0.193947034784011	0.0942900080019545	0.0396938896438899	0.0922625601255864
IgAN	COAS	0.191187223836529	0.0486986689498435	8.63977977206994e-05	0.000806379445393194
IgAN	ABA	0.182097968140615	0.075340284751325	0.0156487318659427	0.0417299516425139
IgAN	NEUT	0.180402737806037	0.0883622841030938	0.0411886429132082	0.0922625601255864
IgAN	CAD	0.177594478662945	0.0385963925478526	4.19815302327149e-06	4.70193138606407e-05
IgAN	VV	0.165842450369187	0.0639471437865687	0.00950238407826446	0.02800702675699
IgAN	MI	0.163912990863022	0.0586635020770299	0.00520408164607324	0.0171428571870648
IgAN	WBC	0.151828116917852	0.0995990079110665	0.127410350984927	0.209852342798703
IgAN	DBP	0.148531238438217	0.0600517990091491	0.0133839749632009	0.0374751298969625
IgAN	CAA	0.145100884064911	0.0844644905074023	0.0858162913792599	0.165714217835812
IgAN	WHRadjbmi	0.12424813559337	0.0678627406984195	0.0671193341135249	0.139210470753978
IgAN	Glu	0.113356843614873	0.0826530801891788	0.170226138352155	0.244427275582582
IgAN	SBP	0.111748659443342	0.0420078574286523	0.0078097812050985	0.0242970970825287
IgAN	FG	0.111354516405331	0.0526088666380127	0.0342896297192399	0.0842508046232776
IgAN	SAH	0.105472327721609	0.0739614669538998	0.153855557651684	0.236301118157375
IgAN	VTE	0.104894932209974	0.0652817701251799	0.108097629865713	0.195273137821933
IgAN	FI	0.103074263770154	0.0532732057961747	0.053011927704188	0.114179536593636
IgAN	MONO	0.0958154203349543	0.0989166715696333	0.332720925043025	0.433310972149056
IgAN	EO	0.0952264235914443	0.091700760780255	0.299061776284058	0.398749035045411
IgAN	LYMPH	0.082090976001391	0.104129861345935	0.430490886588707	0.504061384312168
IgAN	NEUT%	0.079854150135865	0.0553607877285261	0.149180652039455	0.236301118157375
IgAN	nonHDLC	0.0706561039635251	0.0409889386575743	0.0847467236759792	0.165714217835812
IgAN	BASO	0.0644966321469155	0.0820897826415403	0.432052615124715	0.504061384312168
IgAN	PAD	0.0570466096699388	0.0979920469307521	0.560461940357225	0.62604496727239
IgAN	PP	0.0410392947338473	0.0478713232620002	0.391288234588948	0.476350894282198
IgAN	HbA1c	0.0247637599547406	0.0606574812660639	0.683085989551849	0.721751234243463
IgAN	TC	0.0242719038527917	0.0427447622229665	0.570148095194498	0.62604496727239
IgAN	LDLC	0.0215445344390212	0.0409926979770971	0.599186968646597	0.645278273927104
IgAN	EO%	0.0168664707398584	0.0668189287491996	0.800716017767667	0.815274490817988
IgAN	RS	-0.0340376	0.125059008293579	0.785489398598966	0.814581598547076
IgAN	DKD	-0.0392242	0.189655294571009	0.836151804946851	0.836151804946851
IgAN	MONO%	-0.0509634	0.0368155846495452	0.166270434152045	0.244427275582582
IgAN	BASO%	-0.0675071	0.0476000045356747	0.156127524496837	0.236301118157375
IgAN	LYMPH%	-0.0751384	0.0475428443028419	0.114007210429683	0.199512618251945
IgAN	HDLC	-0.163866	0.0440809553156732	0.000201293163903014	0.00125249079761875
IgAN	T1D	-0.200918	0.148282291288854	0.175428147796877	0.245599406915628
IgAN	DR	-0.277524	0.131342933316166	0.0346030090417033	0.0842508046232776
IgAN	CEAS	-0.501406	0.305978929634179	0.10127677170644	0.189049973852021
IgAN	PN	-0.81677	0.8772904443354	0.351846339854997	0.437853222930663
IgAN	GCA	-1.01404	1.66739417778141	0.543083440575079	0.620666789228662

## Sheet: S4
Supplementary Data 4.Analysis by GNOVA
trait1	trait2	rho	se_rho	corr	se_corr	corr_corrected	se_corr_corrected	pvalue_corr	pvalue_corrected_corr	h2_1	h2_2	p.adj.uncorrected	p.adj.corrected
IgAN	ABA	0.00168848	0.00048333	0.139822	0.0459663	0.105924	0.0438345	0.0023514	0.0156727	0.00734107	0.01987	0.00749508	0.0319723
IgAN	BASO%	-0.00169952	0.00073023	-0.0771679	0.0315195	-0.126878	0.0319768	0.0143549	7.2532e-05	0.00736633	0.06585	0.0261465	0.0002312
IgAN	BASO	0.00147661	0.00187561	0.0572693	0.0736939	0.0673461	0.0725088	0.437086	0.352993	0.00736618	0.0901345	0.530747	0.409151
IgAN	BMI	0.00939396	0.00122264	0.244267	0.0589517	0.226338	0.0567866	3.4204e-05	6.7262e-05	0.00737314	0.20066	0.00021805	0.00022869
IgAN	CAA	0.00162034	0.00054647	0.160241	0.064635	0.132125	0.0624661	0.0131687	0.034418	0.00734095	0.0139337	0.0248741	0.0566232
IgAN	CAD	0.00336708	0.00051366	0.203295	0.0317497	0.151327	0.0292721	1.523e-10	2.345e-07	0.0073833	0.0371597	1.9419e-09	1.0872e-06
IgAN	CEAS	-0.00084439	0.00051624	-0.520341	0.716228	-1.0187	1.32348	0.467531	0.441468	0.00734	0.00036564	0.554513	0.479039
IgAN	COAS	0.00307298	0.00073575	0.12756	0.0372697	0.121588	0.0367952	0.00062019	0.00095166	0.00733912	0.0790982	0.00316298	0.00255444
IgAN	CVD	0.00732334	0.00076404	0.302984	0.0495118	0.349274	0.0545376	9.3908e-10	1.5107e-10	0.00734	0.0796119	9.5787e-09	1.1007e-09
IgAN	DBP	0.00503697	0.00210652	0.155171	0.054349	0.189083	0.0510847	0.00430241	0.00021445	0.00688224	0.153066	0.0109712	0.00064334
IgAN	DKD	-0.0011616	0.00212542	-0.0654739	0.131096	-0.418078	0.0628775	0.617473	2.9492e-11	0.00734411	0.0426795	0.68459	3.0722e-10
IgAN	DN	0.00119968	0.00219466	0.088703	0.239949	-0.118421	0.170342	0.711625	0.486934	0.00734404	0.0250828	0.756102	0.517367
IgAN	DR	-0.00443928	0.00251981	-0.178201	0.0598554	-0.359023	0.0825423	0.00290902	1.3641e-05	0.00734404	0.0844509	0.00824222	5.0402e-05
IgAN	EO%	-0.00021416	0.00255676	-0.00484591	0.063021	0.0190678	0.0606388	0.938708	0.75318	0.00736343	0.268368	0.938708	0.75318
IgAN	EO	0.00296217	0.00418773	0.0639635	0.0939062	0.101823	0.089232	0.495781	0.253828	0.00735866	0.290997	0.574655	0.323631
IgAN	FHC	0.00195552	0.00067121	0.202396	0.0584221	0.368557	0.0554556	0.00053147	3.012e-11	0.00733832	0.0127205	0.00301164	3.0722e-10
IgAN	GCA	0.00092432	0.00073026							0.00727537	-0.00011223
IgAN	HDLC	-0.00523662	0.00115506	-0.166373	0.0570687	-0.117889	0.0513201	0.00355333	0.0216117	0.00733957	0.135038	0.00953789	0.0393641
IgAN	HF	0.00232039	0.00069678	0.157467	0.0667863	0.149003	0.0657997	0.0183852	0.0235441	0.00734	0.0295983	0.0323325	0.0414052
IgAN	HLP	0.00161164	0.00055061	0.12961	0.0473556	0.0837145	0.0455107	0.00620114	0.0658494	0.00733938	0.0210717	0.0143754	0.101767
IgAN	HTN	0.00872463	0.0009009	0.264699	0.0390551	0.293955	0.0421078	1.2222e-11	2.9308e-12	0.00734006	0.14804	3.1165e-10	7.4735e-11
IgAN	LDLC	0.00040096	0.00078527	0.0152457	0.0300618	0.0153021	0.0300623	0.612053	0.610743	0.00733364	0.0943369	0.68459	0.622957
IgAN	LV	0.00013491	0.00042891							0.00734016	-0.00297826
IgAN	LYMPH%	-0.00299849	0.00161476	-0.0766457	0.0512579	-0.0552027	0.0490961	0.134838	0.260852	0.00736584	0.207923	0.19102	0.324474
IgAN	LYMPH	0.00470316	0.00572329	0.0991186	0.124088	0.145529	0.116842	0.424421	0.212939	0.00736275	0.305291	0.527938	0.285787
IgAN	MD	0.00329896	0.00073112	0.202419	0.067492	0.171735	0.0639939	0.00270733	0.00728296	0.00734	0.0362023	0.008122	0.0158211
IgAN	MHLP	0.00151332	0.00052971	0.228291	0.090437	0.0779157	0.0820307	0.0115926	0.342196	0.00733872	0.00599015	0.0227393	0.40586
IgAN	MI	0.00158756	0.0008402	0.0769612	0.0488986	0.086169	0.0497664	0.115512	0.0833679	0.00734091	0.0579997	0.168317	0.125052
IgAN	MONO%	-0.00146344	0.00111531	-0.0342334	0.0274154	-0.0136583	0.0266463	0.211778	0.608248	0.00736628	0.248182	0.27694	0.622957
IgAN	MONO	0.00530836	0.00452784	0.111045	0.0923858	0.139333	0.088573	0.229374	0.115697	0.00734854	0.310682	0.292452	0.168588
IgAN	NEUT%	0.00303449	0.00188519	0.0799661	0.0617907	0.0498179	0.0586042	0.195615	0.395283	0.0073662	0.195643	0.269631	0.447988
IgAN	NEUT	0.00818757	0.00383558	0.197533	0.0770613	0.204162	0.0761675	0.0103678	0.00735257	0.00736192	0.233273	0.0211502	0.0158211
IgAN	nonHDLC	0.00144244	0.00087397	0.0497543	0.0307709	0.045886	0.0306759	0.105894	0.134697	0.00734314	0.114485	0.15884	0.190821
IgAN	OB	0.00554647	0.00064015	0.23682	0.0453235	0.266667	0.0486534	1.7406e-07	4.2302e-08	0.00733999	0.07475	1.2681e-06	2.1574e-07
IgAN	PAD	0.00159169	0.00059863	0.184986	0.0939726	-0.0655768	0.0680722	0.0490097	0.335376	0.00739909	0.0100119	0.0806288	0.40586
IgAN	PN	-0.00036561	0.00072253							0.0073395	-1.9068e-06
IgAN	PP	0.00056355	0.00143935	0.0188184	0.0540826	-0.0374128	0.0481175	0.727873	0.436846	0.00688884	0.130559	0.757582	0.479039
IgAN	RS	-0.00011667	0.00068445	-0.0169775	0.109274	-0.421953	0.0644893	0.876533	6.03e-11	0.00694808	0.00674391	0.894064	5.1255e-10
IgAN	S	0.00280115	0.00076763	0.246603	0.0939559	0.253586	0.0947543	0.00867336	0.00744523	0.00734127	0.0175834	0.0184309	0.0158211
IgAN	SAH	0.00115538	0.00057528	0.0976932	0.0577633	0.0802435	0.0562527	0.0907856	0.153729	0.00734094	0.0190634	0.140305	0.211897
IgAN	SBP	0.00329036	0.00105204	0.101183	0.0307003	0.0956309	0.0306499	0.00098135	0.00180785	0.00687318	0.153872	0.00384992	0.00461002
IgAN	SMK	0.00212559	0.00047984	0.2584	0.0763587	0.265052	0.0769949	0.00071429	0.00057645	0.00733947	0.00922256	0.00331173	0.00163326
IgAN	STROKE	0.00337761	0.0008412	0.20463	0.0766672	0.175148	0.0731663	0.00760617	0.016673	0.00733916	0.0371393	0.0168659	0.0327048
IgAN	STROKE-ESAH	0.00235281	0.00057241	0.197896	0.0645004	0.18468	0.0632323	0.00215401	0.00349291	0.00733984	0.0192649	0.00732365	0.00848278
IgAN	T1D	-0.00265735	0.00237838	-0.154833	0.123513	-0.379099	0.0613256	0.209997	6.3396e-10	0.00733399	0.0400443	0.27694	3.5925e-09
IgAN	T2D	0.00577728	0.00087652	0.178106	0.0275652	0.196924	0.0287726	1.0383e-10	7.6925e-12	0.0073396	0.143378	1.7651e-09	1.3077e-10
IgAN	TAA	0.00178486	0.00056286	0.153916	0.0464376	0.207703	0.0477869	0.00091814	1.3836e-05	0.00733978	0.0183234	0.00384992	5.0402e-05
IgAN	TC	0.00039224	0.0009475	0.0139662	0.034172	0.0383464	0.0323685	0.682759	0.236143	0.00734422	0.107218	0.740866	0.308802
IgAN	TG	0.00535544	0.00119548	0.185924	0.0320613	0.159812	0.0327719	6.6704e-09	1.0799e-06	0.00732131	0.113331	5.6699e-08	4.5894e-06
IgAN	VTE	0.00135765	0.00059084	0.0837646	0.0395557	0.0885109	0.03983	0.0342058	0.0262684	0.00734	0.0358014	0.0581499	0.0446563
IgAN	VV	0.00295015	0.00114927	0.112624	0.0362017	0.194562	0.0305672	0.00186437	1.9521e-10	0.00733962	0.09347	0.00679164	1.2444e-09
IgAN	WBC	0.00912773	0.00589562	0.195743	0.114673	0.213646	0.111795	0.0878264	0.0559969	0.00736342	0.295078	0.139973	0.089245
IgAN	WHR	0.00881523	0.00129815	0.274929	0.0298841	0.239322	0.0293885	3.5851e-20	3.8439e-16	0.00737334	0.139445	1.8284e-18	1.9604e-14
IgAN	WHRadjbmi	0.00445537	0.00188393	0.144664	0.0518441	0.125254	0.0537305	0.0052647	0.0197457	0.00737355	0.128607	0.0127857	0.0372974

## Sheet: S5
Supplementary Data 5.Analysis by SUPERGNOVA
Cross-traits	chr	start	end	rho	corr	h2_1	h2_2	var	p	m	type	adj.p
IgAN_ABA	1	74326484	75992462	-2.90734e-05	-3.34849	7.3705e-06	1.02281e-05	1.84252e-10	0.0322052	608	IgAN_ABA	0.999932
IgAN_ABA	2	3003472	4148069	3.26414e-05		-7.20848e-06	3.14912e-05	2.57785e-10	0.0420514	623	IgAN_ABA	0.999932
IgAN_ABA	2	161078891	163358537	-4.14945e-05	-1.22172	3.23432e-05	3.56662e-05	2.31919e-10	0.00643544	780	IgAN_ABA	0.999932
IgAN_ABA	3	137370076	138662229	2.09395e-05	3.16838	2.23421e-06	1.95495e-05	1.00497e-10	0.0367287	413	IgAN_ABA	0.999932
IgAN_ABA	4	53413674	55202613	3.60679e-05	1.27065	1.41335e-05	5.70088e-05	2.04747e-10	0.0117139	660	IgAN_ABA	0.999932
IgAN_ABA	4	81979993	83012967	3.0651e-05	1.18477	7.18755e-05	9.3119e-06	1.36778e-10	0.00877208	444	IgAN_ABA	0.999932
IgAN_ABA	5	1270983	1762678	2.62721e-05	0.674193	5.22935e-05	2.90384e-05	1.77177e-10	0.0484109	228	IgAN_ABA	0.999932
IgAN_ABA	5	6859297	7852978	-3.23116e-05		-1.48955e-06	2.22913e-05	2.15107e-10	0.0275888	509	IgAN_ABA	0.999932
IgAN_ABA	5	31748611	33944217	4.62657e-05	0.682072	5.42341e-05	8.48373e-05	5.04382e-10	0.0393928	1052	IgAN_ABA	0.999932
IgAN_ABA	5	55413961	55932471	4.26784e-05	2.04946	1.24958e-05	3.47036e-05	2.93019e-10	0.0126592	330	IgAN_ABA	0.999932
IgAN_ABA	5	131874022	132603137	-1.91089e-05	-1.72918	4.95153e-06	2.46634e-05	7.7133e-11	0.0295717	230	IgAN_ABA	0.999932
IgAN_ABA	5	155290613	156628287	2.94841e-05	1.72534	1.45927e-05	2.00121e-05	1.95703e-10	0.0350652	518	IgAN_ABA	0.999932
IgAN_ABA	8	29277652	31947675	4.97972e-05		-1.69774e-06	0.000112635	3.83617e-10	0.0110072	1031	IgAN_ABA	0.999932
IgAN_ABA	8	136209325	137306730	2.61358e-05	1.86355	9.82177e-06	2.00262e-05	1.53589e-10	0.0349534	515	IgAN_ABA	0.999932
IgAN_ABA	9	108754828	109972524	-3.94654e-05	-1.94041	6.94291e-06	5.95802e-05	2.41937e-10	0.0111725	542	IgAN_ABA	0.999932
IgAN_ABA	9	122258577	124870612	-4.63025e-05	-1.58222	6.36848e-06	0.000134474	3.9064e-10	0.019145	1075	IgAN_ABA	0.999932
IgAN_ABA	10	50840736	52086621	-1.80206e-05	-2.46414	1.3271e-05	4.02997e-06	6.99757e-11	0.0312212	177	IgAN_ABA	0.999932
IgAN_ABA	12	50160662	51582048	-2.89066e-05	-1.33519	2.59095e-05	1.80904e-05	1.31436e-10	0.0116892	469	IgAN_ABA	0.999932
IgAN_ABA	12	128814615	129688509	-5.05945e-05	-1.04406	3.51086e-05	6.68865e-05	4.60243e-10	0.018356	603	IgAN_ABA	0.999932
IgAN_ABA	14	52762622	54162101	2.76986e-05		-4.66144e-06	6.30307e-05	1.63775e-10	0.0304349	536	IgAN_ABA	0.999932
IgAN_ABA	14	102341650	104759919	3.08724e-05	1.68356	1.33513e-05	2.51859e-05	2.22106e-10	0.03831	802	IgAN_ABA	0.999932
IgAN_ABA	15	40383779	41211827	2.02022e-05	1.86598	4.74396e-06	2.47082e-05	9.46671e-11	0.0378623	280	IgAN_ABA	0.999932
IgAN_ABA	15	74453873	75516403	4.55783e-05	4.42773	6.24811e-07	0.000169591	1.45136e-10	0.000154763	375	IgAN_ABA	0.352086
IgAN_ABA	15	78640760	79259009	5.13203e-05	1.45763	9.51297e-06	0.000130307	2.46179e-10	0.00107215	204	IgAN_ABA	0.999932
IgAN_ABA	15	97092654	98496698	4.93122e-05		-2.94234e-06	5.4422e-05	4.29587e-10	0.0173508	662	IgAN_ABA	0.999932
IgAN_ABA	16	56908045	57663112	-4.7386e-05	-0.807087	0.000101467	3.39731e-05	2.4261e-10	0.00234814	409	IgAN_ABA	0.999932
IgAN_ABA	17	7725660	8704551	2.73249e-05	1.21112	1.60651e-05	3.16852e-05	1.9053e-10	0.0477489	434	IgAN_ABA	0.999932
IgAN_ABA	17	75844316	76445231	3.21829e-05	1.48797	1.64426e-05	2.84505e-05	1.71567e-10	0.0140096	245	IgAN_ABA	0.999932
IgAN_ABA	19	1922476	2815372	-3.05705e-05		-1.72507e-05	7.11579e-05	2.15381e-10	0.0372471	368	IgAN_ABA	0.999932
IgAN_ABA	19	7312727	8684707	-5.38371e-05	-4.20436	4.51678e-06	3.63023e-05	3.74363e-10	0.00539415	531	IgAN_ABA	0.999932
IgAN_ABA	20	23568495	24053655	1.83136e-05		4.82783e-05	-6.09893e-06	7.62184e-11	0.0359309	227	IgAN_ABA	0.999932
IgAN_ABA	20	48081983	48655016	-2.23655e-05	-1.96026	4.30775e-06	3.02189e-05	8.54093e-11	0.0155178	243	IgAN_ABA	0.999932
IgAN_ABA	20	51885269	52525657	-2.69301e-05		1.63467e-05	-9.28119e-06	1.83113e-10	0.0465781	307	IgAN_ABA	0.999932
IgAN_ABA	21	16140244	17301757	-2.79812e-05		1.4891e-05	-5.24951e-06	2.00597e-10	0.0481976	468	IgAN_ABA	0.999932
IgAN_ABA	21	17305471	18457656	3.34917e-05	4.53783	1.73189e-05	3.14528e-06	2.86839e-10	0.0479842	431	IgAN_ABA	0.999932
IgAN_BASO	1	12150385	14625524	-5.12378e-05	-1.10612	4.47963e-05	4.79e-05	6.37773e-10	0.0424699	833	IgAN_BASO	0.999837
IgAN_BASO	1	151832901	152535021	3.02694e-05	1.21245	1.11342e-05	5.59786e-05	1.02492e-10	0.0027906	241	IgAN_BASO	0.567686
IgAN_BASO	1	211763754	213578006	-7.52581e-05		-1.86965e-05	0.00135225	1.31146e-09	0.0376964	746	IgAN_BASO	0.999837
IgAN_BASO	2	16549538	18344242	-7.81039e-05	-1.01033	7.9911e-05	7.47847e-05	5.65046e-10	0.00101722	843	IgAN_BASO	0.33074
IgAN_BASO	2	38882577	40077971	-3.46372e-05	-1.62394	1.41142e-05	3.22323e-05	1.34694e-10	0.00284061	357	IgAN_BASO	0.567686
IgAN_BASO	2	60449710	62420656	-3.42984e-05		-5.37567e-07	4.46558e-05	2.89141e-10	0.0436891	718	IgAN_BASO	0.999837
IgAN_BASO	2	110109222	112924907	3.69456e-05	1.23241	1.07529e-05	8.35772e-05	3.5358e-10	0.049437	680	IgAN_BASO	0.999837
IgAN_BASO	2	145303576	147252762	4.72915e-05	1.71476	3.38663e-06	0.000224592	4.12075e-10	0.0198234	562	IgAN_BASO	0.999837
IgAN_BASO	2	161078891	163358537	4.44673e-05	1.10163	3.31682e-05	4.91229e-05	3.26483e-10	0.0138553	791	IgAN_BASO	0.999837
IgAN_BASO	2	169178092	170973262	-7.2854e-05	-1.67805	1.80351e-05	0.000104515	6.35888e-10	0.00386343	893	IgAN_BASO	0.586211
IgAN_BASO	2	188542361	190794689	-3.32997e-05	-2.55647	6.07509e-06	2.79285e-05	2.87491e-10	0.0495369	652	IgAN_BASO	0.999837
IgAN_BASO	3	2769392	3364279	6.17572e-05	1.14129	5.31213e-06	0.000551212	5.833e-10	0.0105559	503	IgAN_BASO	0.999837
IgAN_BASO	3	64475164	65337581	-4.95461e-05	-0.956495	7.85991e-05	3.41378e-05	5.20812e-10	0.0299277	582	IgAN_BASO	0.999837
IgAN_BASO	3	167913564	170158128	4.46569e-05	1.10156	3.4903e-05	4.70869e-05	4.86193e-10	0.0428391	826	IgAN_BASO	0.999837
IgAN_BASO	4	10642	685993	2.35483e-05	2.86515	1.264e-06	5.34413e-05	1.13088e-10	0.0268035	169	IgAN_BASO	0.999837
IgAN_BASO	4	5971634	7135912	-5.52895e-05	-3.80365	1.46202e-05	1.44521e-05	5.0618e-10	0.0139916	630	IgAN_BASO	0.999837
IgAN_BASO	4	119946706	121391843	-3.2795e-05	-1.82258	1.41497e-05	2.28819e-05	2.17949e-10	0.0263228	567	IgAN_BASO	0.999837
IgAN_BASO	5	126940058	128727903	4.68848e-05	1.29073	1.45515e-05	9.0674e-05	3.43815e-10	0.0114538	737	IgAN_BASO	0.999837
IgAN_BASO	5	166433367	167760730	4.15001e-05	1.27563	2.64255e-05	4.00519e-05	3.50064e-10	0.0265499	584	IgAN_BASO	0.999837
IgAN_BASO	6	26778827	28669698	0.00018724	0.983102	0.00019774	0.000183445	4.04568e-09	0.0032425	699	IgAN_BASO	0.567686
IgAN_BASO	6	63713620	65760585	4.20736e-05	1.14954	2.5299e-05	5.29499e-05	3.1636e-10	0.0180068	572	IgAN_BASO	0.999837
IgAN_BASO	6	125336799	128759251	-5.74574e-05	-0.765215	5.62623e-05	0.000100209	6.69381e-10	0.0263647	1022	IgAN_BASO	0.999837
IgAN_BASO	7	46667873	47279128	3.46271e-05	0.94122	2.82015e-05	4.79931e-05	2.09228e-10	0.0166703	353	IgAN_BASO	0.999837
IgAN_BASO	7	128555262	130074230	3.50472e-05	2.47673	2.35634e-06	8.49789e-05	2.98081e-10	0.0423613	571	IgAN_BASO	0.999837
IgAN_BASO	8	37376914	39779989	-6.04337e-05	-0.698005	2.98343e-05	0.000251262	5.02721e-10	0.00703143	634	IgAN_BASO	0.941385
IgAN_BASO	8	135270868	136209239	-4.07771e-05	-0.701367	3.09545e-05	0.000109199	3.52598e-10	0.0298871	535	IgAN_BASO	0.999837
IgAN_BASO	9	81863722	82348771	-2.51702e-05		-4.88448e-06	0.00011068	1.26673e-10	0.0253268	256	IgAN_BASO	0.999837
IgAN_BASO	9	138817178	141146684	5.53918e-05	0.869697	1.80017e-05	0.000225341	6.74903e-10	0.0329916	794	IgAN_BASO	0.999837
IgAN_BASO	10	747772	1330771	0.00012753	1.34937	5.68813e-06	0.00157033	2.81368e-09	0.0162072	292	IgAN_BASO	0.999837
IgAN_BASO	10	14412084	15303527	4.07404e-05	1.43662	3.65834e-05	2.19828e-05	4.30306e-10	0.0495323	546	IgAN_BASO	0.999837
IgAN_BASO	11	12019010	13133902	5.42551e-05		-1.98221e-06	6.90272e-05	5.2232e-10	0.0175988	770	IgAN_BASO	0.999837
IgAN_BASO	11	120173354	121660636	4.23135e-05	0.673097	7.90145e-05	5.00146e-05	3.9971e-10	0.0343069	782	IgAN_BASO	0.999837
IgAN_BASO	12	5878686	6879279	4.70234e-05	1.18463	1.28226e-05	0.000122881	3.97452e-10	0.0183394	476	IgAN_BASO	0.999837
IgAN_BASO	12	50160662	51582048	5.95461e-05	1.20861	2.55578e-05	9.4976e-05	3.46377e-10	0.00137676	478	IgAN_BASO	0.391687
IgAN_BASO	12	57535266	58748272	4.24432e-05	1.43288	8.94957e-06	9.80378e-05	3.41437e-10	0.0216212	397	IgAN_BASO	0.999837
IgAN_BASO	12	110112932	113027651	-0.00012795	-1.07899	2.87837e-05	0.000488533	2.758e-09	0.0148357	662	IgAN_BASO	0.999837
IgAN_BASO	12	113030227	113877766	-4.89495e-05	-0.699605	2.34161e-05	0.000209063	3.87709e-10	0.0129199	377	IgAN_BASO	0.999837
IgAN_BASO	12	128814615	129688509	6.86663e-05	0.971619	3.39975e-05	0.000146909	9.67375e-10	0.027263	611	IgAN_BASO	0.999837
IgAN_BASO	13	48440893	49987145	-2.98414e-05	-0.699452	3.45162e-05	5.27349e-05	2.04239e-10	0.0367898	520	IgAN_BASO	0.999837
IgAN_BASO	13	60087834	60854106	3.30982e-05	1.43718	2.55237e-05	2.078e-05	1.01434e-10	0.00101496	290	IgAN_BASO	0.33074
IgAN_BASO	13	98594975	100043997	-4.14282e-05	-1.81613	7.48088e-06	6.95574e-05	4.07124e-10	0.0400523	843	IgAN_BASO	0.999837
IgAN_BASO	13	110338913	111432821	-8.38291e-05	-0.740533	9.97872e-05	0.000128418	8.35479e-10	0.00372934	748	IgAN_BASO	0.586211
IgAN_BASO	15	34273346	34970673	2.52059e-05		-8.25483e-07	3.52666e-05	1.57488e-10	0.044587	226	IgAN_BASO	0.999837
IgAN_BASO	15	64335804	65101626	3.15424e-05	1.14352	5.25963e-06	0.000144658	1.06618e-10	0.00225227	184	IgAN_BASO	0.567686
IgAN_BASO	15	65104668	66358474	-2.94748e-05		-1.8715e-07	0.00018686	2.04778e-10	0.0394251	404	IgAN_BASO	0.999837
IgAN_BASO	15	68642047	69936117	-5.65452e-05		-8.04538e-06	0.000219789	3.63031e-10	0.00300013	515	IgAN_BASO	0.567686
IgAN_BASO	15	90453183	91221307	5.99268e-05		-3.68081e-06	0.00125973	5.87952e-10	0.013457	312	IgAN_BASO	0.999837
IgAN_BASO	16	15885866	16220858	-4.03197e-05	-0.991441	5.02469e-06	0.000329149	2.72159e-10	0.0145245	261	IgAN_BASO	0.999837
IgAN_BASO	16	56908045	57663112	7.63448e-05	0.817735	0.000102967	8.46517e-05	4.9823e-10	0.000625518	412	IgAN_BASO	0.284736
IgAN_BASO	16	79369779	80184442	3.83853e-05	1.24088	3.46611e-05	2.76073e-05	3.47117e-10	0.0393715	605	IgAN_BASO	0.999837
IgAN_BASO	17	1481897	2613925	-9.76271e-05	-0.811321	6.70959e-05	0.000215804	6.7708e-10	0.000175503	506	IgAN_BASO	0.133148
IgAN_BASO	17	4322053	4650487	6.52923e-05	2.16832	4.8246e-06	0.000187938	2.3746e-10	2.26442e-05	173	IgAN_BASO	0.0515383
IgAN_BASO	17	37344586	38649203	0.000155214	0.911546	1.95884e-05	0.00148015	1.98393e-09	0.000492659	402	IgAN_BASO	0.280323
IgAN_BASO	18	6630840	7373590	-4.65014e-05		-6.90164e-07	1.18597e-05	2.80734e-10	0.00551415	433	IgAN_BASO	0.784388
IgAN_BASO	18	45314528	46208355	-3.32307e-05	-1.35932	9.48833e-06	6.29859e-05	2.59407e-10	0.0390905	453	IgAN_BASO	0.999837
IgAN_BASO	19	7312727	8684707	-0.000111922	-2.61341	3.37059e-06	0.000544144	7.83673e-10	6.38622e-05	540	IgAN_BASO	0.0726751
IgAN_BASO	19	16252072	17942927	-7.37699e-05		-9.35729e-06	0.000940144	8.8643e-10	0.0132215	670	IgAN_BASO	0.999837
IgAN_BASO	20	25020047	26319418	-2.49109e-05	-1.75788	3.23147e-06	6.21437e-05	1.48923e-10	0.0412206	318	IgAN_BASO	0.999837
IgAN_BASO	21	39250321	40115483	-5.15403e-05	-0.56486	1.86186e-05	0.000447163	4.65296e-10	0.0168775	465	IgAN_BASO	0.999837
IgAN_BASO	22	37560592	38467784	4.30264e-05	0.710978	1.49796e-05	0.000244487	4.17827e-10	0.0352978	441	IgAN_BASO	0.999837
IgAN_BASO%	1	12150385	14625524	-5.46698e-05	-1.24721	4.47963e-05	4.28915e-05	6.27582e-10	0.0290881	833	IgAN_BASO%	0.999246
IgAN_BASO%	1	50641944	53116453	-3.26773e-05	-0.906464	2.5027e-05	5.19259e-05	2.6911e-10	0.0463747	551	IgAN_BASO%	0.999246
IgAN_BASO%	1	65010679	66773349	-5.62677e-05	-0.84135	1.40508e-05	0.000318321	6.66736e-10	0.0293222	805	IgAN_BASO%	0.999246
IgAN_BASO%	1	151832901	152535021	2.75239e-05	1.20992	1.11342e-05	4.64782e-05	1.04274e-10	0.00703072	241	IgAN_BASO%	0.999246
IgAN_BASO%	1	211763754	213578006	-8.60933e-05		-1.86965e-05	0.00156237	1.42977e-09	0.0227944	746	IgAN_BASO%	0.999246
IgAN_BASO%	2	38882577	40077971	-3.29416e-05	-1.56651	1.41142e-05	3.13304e-05	1.21574e-10	0.00281164	357	IgAN_BASO%	0.711032
IgAN_BASO%	2	224003069	225832409	-6.35751e-05	-1.24241	4.86524e-05	5.38198e-05	4.06103e-10	0.00160619	793	IgAN_BASO%	0.522242
IgAN_BASO%	2	238209871	239122917	-3.38392e-05		-5.62688e-06	6.80216e-05	2.67489e-10	0.0385436	479	IgAN_BASO%	0.999246
IgAN_BASO%	3	2769392	3364279	5.75211e-05	1.00143	5.31213e-06	0.000621071	6.88392e-10	0.0283545	503	IgAN_BASO%	0.999246
IgAN_BASO%	3	167913564	170158128	5.05592e-05	1.38813	3.4903e-05	3.80082e-05	4.52562e-10	0.0174718	826	IgAN_BASO%	0.999246
IgAN_BASO%	4	10642	685993	2.37619e-05	3.05301	1.264e-06	4.79249e-05	1.10893e-10	0.0240412	169	IgAN_BASO%	0.999246
IgAN_BASO%	5	166433367	167760730	3.72941e-05	1.7128	2.64255e-05	1.79409e-05	3.24119e-10	0.0383111	584	IgAN_BASO%	0.999246
IgAN_BASO%	6	63713620	65760585	3.97095e-05	1.25287	2.5299e-05	3.97073e-05	2.45972e-10	0.0113437	572	IgAN_BASO%	0.999246
IgAN_BASO%	6	133869809	136186007	7.15703e-05	0.555857	1.55534e-05	0.00106589	1.28098e-09	0.0455341	889	IgAN_BASO%	0.999246
IgAN_BASO%	7	22811921	24389035	-4.20919e-05	-1.88325	1.10942e-05	4.50279e-05	3.40723e-10	0.0225881	780	IgAN_BASO%	0.999246
IgAN_BASO%	7	46667873	47279128	3.56636e-05	0.984093	2.82015e-05	4.657e-05	2.10144e-10	0.0138868	353	IgAN_BASO%	0.999246
IgAN_BASO%	7	104158491	105425027	-3.73546e-05	-1.27381	6.83359e-06	0.000125843	2.42086e-10	0.0163585	525	IgAN_BASO%	0.999246
IgAN_BASO%	7	148620581	150491084	-5.28418e-05	-0.858277	1.61757e-05	0.000234334	3.40295e-10	0.0041766	680	IgAN_BASO%	0.950593
IgAN_BASO%	8	37376914	39779989	-4.66114e-05	-0.750639	2.98343e-05	0.000129243	4.42827e-10	0.0267594	634	IgAN_BASO%	0.999246
IgAN_BASO%	8	73423786	74996061	-3.916e-05	-4.45719	5.4642e-06	1.41266e-05	3.9103e-10	0.0476664	735	IgAN_BASO%	0.999246
IgAN_BASO%	8	129297807	130379330	-3.68085e-05	-1.45423	8.38463e-06	7.64094e-05	2.30733e-10	0.0153836	447	IgAN_BASO%	0.999246
IgAN_BASO%	9	81863722	82348771	-2.35504e-05		-4.88448e-06	7.3188e-05	1.14655e-10	0.0278504	256	IgAN_BASO%	0.999246
IgAN_BASO%	9	103544757	103969076	1.48351e-05	1.26201	4.51237e-06	3.0623e-05	5.57659e-11	0.0469693	193	IgAN_BASO%	0.999246
IgAN_BASO%	9	107546901	108751162	-3.86434e-05	-0.917796	2.77941e-05	6.37831e-05	3.49292e-10	0.0386713	603	IgAN_BASO%	0.999246
IgAN_BASO%	10	747772	1330771	0.000128804	1.40322	5.68813e-06	0.00148128	2.59042e-09	0.0113829	292	IgAN_BASO%	0.999246
IgAN_BASO%	10	121875531	122805770	-3.8156e-05		2.3674e-05	-5.70385e-06	3.35675e-10	0.037289	575	IgAN_BASO%	0.999246
IgAN_BASO%	11	63154309	66835194	-4.91316e-05	-5.88397	4.21914e-07	0.000165256	5.37616e-10	0.0340929	1166	IgAN_BASO%	0.999246
IgAN_BASO%	11	110702636	111981853	3.24171e-05		-1.44175e-08	8.29773e-05	2.099e-10	0.0252522	507	IgAN_BASO%	0.999246
IgAN_BASO%	12	57535266	58748272	4.13784e-05	1.49978	8.94957e-06	8.50531e-05	3.17722e-10	0.0202653	397	IgAN_BASO%	0.999246
IgAN_BASO%	12	128814615	129688509	7.45201e-05	0.847714	3.39975e-05	0.000227301	1.01726e-09	0.0194678	611	IgAN_BASO%	0.999246
IgAN_BASO%	13	60087834	60854106	2.96655e-05	1.44872	2.55237e-05	1.64283e-05	8.7963e-11	0.0015614	290	IgAN_BASO%	0.522242
IgAN_BASO%	13	110338913	111432821	-4.92461e-05	-0.608285	9.97872e-05	6.56832e-05	6.30362e-10	0.0498267	748	IgAN_BASO%	0.999246
IgAN_BASO%	14	97571437	98987472	-4.27226e-05	-2.64742	4.73965e-06	5.49446e-05	3.81147e-10	0.0286459	752	IgAN_BASO%	0.999246
IgAN_BASO%	15	34273346	34970673	2.68638e-05		-8.25483e-07	3.91208e-05	1.58869e-10	0.0330636	226	IgAN_BASO%	0.999246
IgAN_BASO%	15	40383779	41211827	-3.6326e-05	-1.88843	4.68206e-06	7.90309e-05	1.70569e-10	0.00541209	283	IgAN_BASO%	0.999246
IgAN_BASO%	15	65104668	66358474	-3.4161e-05		-1.8715e-07	0.000295278	2.07867e-10	0.017817	404	IgAN_BASO%	0.999246
IgAN_BASO%	15	68642047	69936117	-5.96563e-05		-8.04538e-06	0.000251419	3.72251e-10	0.00198821	515	IgAN_BASO%	0.565645
IgAN_BASO%	15	90453183	91221307	6.83934e-05		-3.68081e-06	0.00160748	7.2907e-10	0.0113102	312	IgAN_BASO%	0.999246
IgAN_BASO%	16	15885866	16220858	-4.13511e-05	-1.08208	5.02469e-06	0.000290634	2.21972e-10	0.00551212	261	IgAN_BASO%	0.999246
IgAN_BASO%	16	56908045	57663112	7.44115e-05	1.09451	0.000102967	4.48892e-05	4.0455e-10	0.000215944	412	IgAN_BASO%	0.122872
IgAN_BASO%	17	4322053	4650487	4.28185e-05	2.21742	4.8246e-06	7.7287e-05	1.76941e-10	0.00128653	173	IgAN_BASO%	0.522242
IgAN_BASO%	17	37344586	38649203	6.52174e-05	1.08135	1.95884e-05	0.000185692	1.77252e-10	9.65488e-07	402	IgAN_BASO%	0.00219745
IgAN_BASO%	17	46828412	48027295	-3.29135e-05	-1.66356	2.05184e-05	1.90779e-05	2.70254e-10	0.0452724	434	IgAN_BASO%	0.999246
IgAN_BASO%	18	6630840	7373590	-4.41561e-05		-6.90164e-07	1.55158e-05	2.56039e-10	0.00578821	433	IgAN_BASO%	0.999246
IgAN_BASO%	19	7312727	8684707	-0.000109492	-2.48675	3.3731e-06	0.000574739	8.40673e-10	0.000159164	540	IgAN_BASO%	0.120753
IgAN_BASO%	19	17944900	18506666	-4.44649e-05	-1.35718	4.11332e-06	0.000260956	4.33907e-10	0.0327926	255	IgAN_BASO%	0.999246
IgAN_BASO%	21	39250321	40115483	-8.30549e-05	-0.785317	1.8618e-05	0.000600769	4.35501e-10	6.89488e-05	465	IgAN_BASO%	0.0784637
IgAN_BASO%	21	42545250	43342046	-4.86284e-05		-3.58056e-06	5.22217e-05	4.99472e-10	0.0295645	568	IgAN_BASO%	0.999246
IgAN_BASO%	22	26123092	26735929	-3.80878e-05	-0.869579	3.62072e-05	5.29858e-05	3.58424e-10	0.0442395	495	IgAN_BASO%	0.999246
IgAN_BMI	1	3679775	4749076	5.23833e-05	1.37977	1.97677e-05	7.29151e-05	4.23222e-10	0.0108873	678	IgAN_BMI	0.509355
IgAN_BMI	1	6134990	7245669	4.45606e-05	2.68197	1.85406e-06	0.000148892	2.69224e-10	0.006612	491	IgAN_BMI	0.423611
IgAN_BMI	1	7245922	7604778	2.6341e-05		-6.56711e-07	4.86758e-05	1.32296e-10	0.0220144	215	IgAN_BMI	0.61885
IgAN_BMI	1	7604831	9067142	-3.93706e-05	-0.903241	1.09404e-05	0.000173662	3.73028e-10	0.0415046	538	IgAN_BMI	0.84739
IgAN_BMI	1	23085227	24527501	3.96132e-05	0.656715	1.70821e-05	0.000213003	4.00272e-10	0.047705	507	IgAN_BMI	0.890362
IgAN_BMI	1	29184254	30792409	4.87942e-05	0.879965	2.78083e-05	0.000110569	4.25021e-10	0.0179422	766	IgAN_BMI	0.566262
IgAN_BMI	1	38459210	39535259	3.99239e-05		-1.09031e-06	0.000118295	3.7796e-10	0.0400172	482	IgAN_BMI	0.84739
IgAN_BMI	1	39537291	40933221	4.24712e-05		-1.06607e-05	0.000200294	3.08715e-10	0.0156396	539	IgAN_BMI	0.565258
IgAN_BMI	1	175385076	176416712	4.37447e-05	1.00124	2.73294e-05	6.98467e-05	2.3992e-10	0.00474014	393	IgAN_BMI	0.400068
IgAN_BMI	2	16549538	18344242	6.45592e-05	0.682411	8.03848e-05	0.00011134	5.22964e-10	0.00475653	845	IgAN_BMI	0.400068
IgAN_BMI	2	41382889	42087411	4.53828e-05	0.951434	1.48869e-05	0.000152834	3.03857e-10	0.00922788	391	IgAN_BMI	0.488649
IgAN_BMI	2	42088016	42947335	-3.64389e-05	-1.02975	2.21401e-05	5.65566e-05	2.37508e-10	0.0180581	420	IgAN_BMI	0.566262
IgAN_BMI	2	44049120	45194289	-6.08048e-05	-0.951766	2.18278e-05	0.000186984	5.80876e-10	0.0116399	553	IgAN_BMI	0.509355
IgAN_BMI	2	143255262	145301314	-5.83022e-05	-1.53902	5.01698e-06	0.00028605	5.05747e-10	0.00952816	700	IgAN_BMI	0.493082
IgAN_BMI	2	210838781	212377672	4.71509e-05		-6.57725e-07	0.000300388	4.54346e-10	0.0269626	625	IgAN_BMI	0.68982
IgAN_BMI	2	219675067	220774229	4.54305e-05	1.25223	6.57688e-06	0.000200127	4.39926e-10	0.0303114	460	IgAN_BMI	0.766878
IgAN_BMI	2	227532464	228456451	-4.27596e-05	-0.519509	9.33115e-05	7.26016e-05	4.41378e-10	0.0418206	430	IgAN_BMI	0.84739
IgAN_BMI	3	60197	1128944	-3.83122e-05	-1.8774	8.5378e-06	4.87767e-05	3.59934e-10	0.0434444	532	IgAN_BMI	0.860198
IgAN_BMI	3	12859004	13523338	4.92835e-05	0.906207	1.44988e-05	0.000203993	2.4096e-10	0.00149893	358	IgAN_BMI	0.206831
IgAN_BMI	3	16662488	18454062	4.59678e-05	1.05127	2.01839e-05	9.47273e-05	4.31278e-10	0.0268646	609	IgAN_BMI	0.68982
IgAN_BMI	3	26393305	27606695	-4.67846e-05	-1.05522	2.94979e-05	6.66396e-05	2.83346e-10	0.00544668	502	IgAN_BMI	0.400068
IgAN_BMI	3	35243764	36481385	6.36924e-05	1.18585	1.64523e-05	0.000175342	5.04646e-10	0.0045787	514	IgAN_BMI	0.400068
IgAN_BMI	3	171312880	172965694	-4.77537e-05	-1.00599	2.20357e-05	0.000102259	4.63378e-10	0.0265278	706	IgAN_BMI	0.68982
IgAN_BMI	3	181431571	182975975	4.97238e-05	1.04469	1.48588e-05	0.000152466	3.60353e-10	0.0088087	502	IgAN_BMI	0.477557
IgAN_BMI	3	185263467	186780913	7.85902e-05	1.93968	2.98892e-06	0.000549238	1.14264e-09	0.0200747	717	IgAN_BMI	0.601449
IgAN_BMI	3	195855401	196414159	2.72107e-05		-5.11424e-07	0.000117764	1.63211e-10	0.0331779	212	IgAN_BMI	0.803683
IgAN_BMI	4	10642	685993	2.29834e-05	3.17862	1.26423e-06	4.13545e-05	7.47765e-11	0.00786399	169	IgAN_BMI	0.459136
IgAN_BMI	4	5971634	7135912	4.28836e-05	0.993891	1.438e-05	0.000129463	4.17199e-10	0.0357711	633	IgAN_BMI	0.823723
IgAN_BMI	4	26473220	27903383	-3.8846e-05		-6.31957e-06	9.42337e-05	2.8433e-10	0.0212369	549	IgAN_BMI	0.612106
IgAN_BMI	4	48227642	53412129	3.56908e-05	1.59506	5.00662e-06	0.000100003	1.63385e-10	0.0052346	443	IgAN_BMI	0.400068
IgAN_BMI	4	119946706	121391843	5.41602e-05	1.14379	1.45362e-05	0.000154248	3.15612e-10	0.00229892	569	IgAN_BMI	0.28856
IgAN_BMI	4	140548713	141751418	-4.96974e-05	-0.605473	3.13075e-05	0.000215193	5.5732e-10	0.0352791	548	IgAN_BMI	0.823723
IgAN_BMI	4	162629512	163181531	3.28154e-05	1.13791	1.05653e-05	7.87151e-05	1.36256e-10	0.00493485	235	IgAN_BMI	0.400068
IgAN_BMI	4	167643601	169568082	-4.21267e-05	-0.948358	2.43946e-05	8.08863e-05	3.80416e-10	0.0307827	776	IgAN_BMI	0.770244
IgAN_BMI	5	1270983	1762678	-3.48617e-05	-1.16209	5.15169e-05	1.74691e-05	1.65298e-10	0.00669741	234	IgAN_BMI	0.423611
IgAN_BMI	5	52662483	53513531	-2.79686e-05	-1.96261	3.0213e-06	6.72169e-05	1.86352e-10	0.0404795	338	IgAN_BMI	0.84739
IgAN_BMI	5	102686157	104542488	4.4881e-05	1.28062	9.29125e-06	0.000132193	4.01739e-10	0.0251438	727	IgAN_BMI	0.665725
IgAN_BMI	5	106800765	108633176	-8.9855e-05	-0.952517	1.81415e-05	0.000490529	1.12499e-09	0.00738483	794	IgAN_BMI	0.450338
IgAN_BMI	5	112397011	113603768	4.69955e-05	1.82023	4.37874e-06	0.000152234	3.8209e-10	0.0162071	637	IgAN_BMI	0.566262
IgAN_BMI	5	117004531	117712427	3.20009e-05	1.29918	1.49784e-05	4.05061e-05	1.7196e-10	0.0146736	274	IgAN_BMI	0.547734
IgAN_BMI	5	117714517	119668423	-4.02998e-05	-0.78751	2.25856e-05	0.000115948	4.06289e-10	0.0455724	740	IgAN_BMI	0.884128
IgAN_BMI	5	163769738	164944949	-4.47122e-05	-0.888092	2.76751e-05	9.15896e-05	3.58198e-10	0.0181542	419	IgAN_BMI	0.566262
IgAN_BMI	5	169125063	170889081	8.62972e-05	1.42575	8.86292e-06	0.000413362	6.14861e-10	0.000500976	1028	IgAN_BMI	0.154581
IgAN_BMI	5	172377031	173611384	-7.34411e-05	-0.82082	4.36674e-05	0.000183327	5.16142e-10	0.0012266	683	IgAN_BMI	0.199498
IgAN_BMI	6	11235682	12183952	5.03172e-05	0.866401	2.58986e-05	0.000130232	4.36659e-10	0.0160429	587	IgAN_BMI	0.566262
IgAN_BMI	6	46560003	47885216	-4.60296e-05	-1.14865	1.36884e-05	0.000117313	4.57664e-10	0.0314279	727	IgAN_BMI	0.77784
IgAN_BMI	6	159793334	161123451	4.50805e-05	1.21997	8.61273e-06	0.000158539	4.45526e-10	0.0326991	723	IgAN_BMI	0.8006
IgAN_BMI	7	1493090	2479029	3.76481e-05	1.35168	6.51665e-06	0.000119045	2.53734e-10	0.0181036	364	IgAN_BMI	0.566262
IgAN_BMI	7	5414602	6912527	6.20969e-05	1.23128	1.10253e-05	0.000230694	6.11515e-10	0.012035	475	IgAN_BMI	0.509355
IgAN_BMI	7	68562932	69806895	3.16766e-05	1.30844	5.55852e-06	0.000105441	2.25535e-10	0.0349214	343	IgAN_BMI	0.823723
IgAN_BMI	7	73997700	76550299	-4.59992e-05	-1.36765	4.18843e-06	0.000270084	5.44336e-10	0.0486565	415	IgAN_BMI	0.900739
IgAN_BMI	7	103193651	104157576	-3.90176e-05		-7.02895e-06	0.000166368	3.63536e-10	0.0407187	583	IgAN_BMI	0.84739
IgAN_BMI	7	111450919	113336970	4.03602e-05	0.661305	1.75003e-05	0.000212842	4.08434e-10	0.0458178	671	IgAN_BMI	0.884128
IgAN_BMI	7	113337327	116315205	8.11889e-05	1.21006	1.16236e-05	0.000387294	8.68896e-10	0.00588159	885	IgAN_BMI	0.414384
IgAN_BMI	7	147204549	148619685	4.82665e-05	1.32401	8.60763e-06	0.000154393	3.64361e-10	0.0114519	739	IgAN_BMI	0.509355
IgAN_BMI	7	153081698	153934166	2.67867e-05	1.96482	5.03667e-06	3.69021e-05	1.82052e-10	0.0471133	336	IgAN_BMI	0.886587
IgAN_BMI	8	3358433	3584832	4.76001e-05	1.15077	2.13716e-05	8.00577e-05	2.05209e-10	0.00089104	303	IgAN_BMI	0.184445
IgAN_BMI	8	25461344	26681450	6.11387e-05	1.27562	1.42824e-05	0.000160838	5.07307e-10	0.00663872	766	IgAN_BMI	0.423611
IgAN_BMI	8	69111244	70003448	4.60685e-05	1.33134	2.31581e-05	5.17048e-05	4.12482e-10	0.0233106	441	IgAN_BMI	0.631885
IgAN_BMI	8	101451169	102937063	5.05402e-05	5.31167	6.90975e-07	0.000131023	4.48557e-10	0.0170181	723	IgAN_BMI	0.566262
IgAN_BMI	8	135270868	136209239	6.72355e-05	1.17505	3.09407e-05	0.000105817	4.50928e-10	0.00154419	541	IgAN_BMI	0.206831
IgAN_BMI	9	13797496	14712257	5.08692e-05	1.71576	3.48936e-06	0.000251912	6.24382e-10	0.0417731	644	IgAN_BMI	0.84739
IgAN_BMI	9	14714681	16054406	7.71168e-05	1.38273	5.48348e-06	0.000567237	6.45757e-10	0.00240783	689	IgAN_BMI	0.28856
IgAN_BMI	9	36714252	37678932	6.25249e-05	0.685317	3.57034e-05	0.000233138	6.97233e-10	0.0178891	484	IgAN_BMI	0.566262
IgAN_BMI	9	92443570	93441674	-3.95645e-05	-0.839668	4.70694e-05	4.71689e-05	2.93359e-10	0.0208901	488	IgAN_BMI	0.60983
IgAN_BMI	9	129477886	131429495	5.44547e-05	0.927386	2.07997e-05	0.000165765	4.95229e-10	0.0144055	649	IgAN_BMI	0.547734
IgAN_BMI	9	137929853	138817142	4.33259e-05		-3.47256e-06	0.000133782	4.88028e-10	0.0498538	537	IgAN_BMI	0.91546
IgAN_BMI	10	14412084	15303527	-3.67035e-05	-0.850971	3.65936e-05	5.08369e-05	3.1497e-10	0.0386303	546	IgAN_BMI	0.845782
IgAN_BMI	10	20132516	21243558	4.45542e-05		-9.36889e-06	0.000129228	4.51098e-10	0.0359274	726	IgAN_BMI	0.823723
IgAN_BMI	10	21244087	23696890	9.26043e-05	1.48096	8.77461e-06	0.000445602	6.9361e-10	0.000437774	742	IgAN_BMI	0.154581
IgAN_BMI	10	52708822	53362540	-3.02742e-05	-1.14859	7.56222e-06	9.18686e-05	1.73524e-10	0.0215489	364	IgAN_BMI	0.613335
IgAN_BMI	10	60375857	62558737	-5.52712e-05	-1.20146	1.29315e-05	0.000163657	4.87488e-10	0.0123033	1052	IgAN_BMI	0.509355
IgAN_BMI	10	133356417	134858046	8.50992e-05	0.815966	4.68419e-05	0.000232205	5.51116e-10	0.000289001	689	IgAN_BMI	0.154581
IgAN_BMI	11	7717884	9068716	6.40671e-05	0.815144	1.90553e-05	0.00032418	6.40227e-10	0.0113406	742	IgAN_BMI	0.509355
IgAN_BMI	11	13134600	14934686	5.3403e-05		-1.95698e-06	0.000235622	4.52306e-10	0.0120384	749	IgAN_BMI	0.509355
IgAN_BMI	11	27019873	28741185	7.80449e-05	0.518488	3.56731e-05	0.00063514	1.10666e-09	0.0189733	603	IgAN_BMI	0.583814
IgAN_BMI	11	77904339	79723318	4.66908e-05	0.856573	1.67182e-05	0.000177723	5.51837e-10	0.0468573	960	IgAN_BMI	0.886587
IgAN_BMI	11	111985737	113103996	-3.42939e-05	-2.1692	2.13708e-06	0.000116953	2.68266e-10	0.0362783	530	IgAN_BMI	0.823723
IgAN_BMI	11	132386834	133679495	0.000120107	0.884807	4.37049e-05	0.000421607	1.23631e-09	0.000635743	830	IgAN_BMI	0.154581
IgAN_BMI	12	2886946	3558488	3.68205e-05	1.36325	1.18108e-05	6.17659e-05	2.66816e-10	0.0241863	384	IgAN_BMI	0.647907
IgAN_BMI	12	27529712	29111136	5.18506e-05	1.04366	2.60873e-05	9.46149e-05	3.89032e-10	0.00856815	763	IgAN_BMI	0.475846
IgAN_BMI	12	46023426	47504173	3.60866e-05	1.31724	9.61895e-06	7.80253e-05	2.97871e-10	0.0365376	517	IgAN_BMI	0.823723
IgAN_BMI	12	68742112	69826093	5.03253e-05	1.2017	1.26862e-05	0.000138245	3.17241e-10	0.00472105	530	IgAN_BMI	0.400068
IgAN_BMI	12	99224060	99816442	-4.04797e-05	-1.20111	5.46462e-06	0.000207851	2.7424e-10	0.0145094	218	IgAN_BMI	0.547734
IgAN_BMI	12	117087697	117644288	2.96466e-05	0.954053	1.3066e-05	7.39031e-05	1.26215e-10	0.00831811	199	IgAN_BMI	0.473508
IgAN_BMI	12	121721831	124710880	-8.80762e-05	-1.60166	5.19996e-06	0.000581534	9.13841e-10	0.0035734	1000	IgAN_BMI	0.369847
IgAN_BMI	13	60087834	60854106	4.20756e-05	1.08863	2.5628e-05	5.82886e-05	1.45302e-10	0.00048201	291	IgAN_BMI	0.154581
IgAN_BMI	13	65340421	66197786	-2.1966e-05	-10.1793	6.14414e-08	7.57896e-05	1.15225e-10	0.0407227	261	IgAN_BMI	0.84739
IgAN_BMI	13	71095483	71759743	-3.27023e-05	-0.85834	2.43488e-05	5.96158e-05	1.87987e-10	0.0170725	331	IgAN_BMI	0.566262
IgAN_BMI	13	88191656	89057861	3.04514e-05	0.981441	1.28807e-05	7.47391e-05	2.25894e-10	0.042757	254	IgAN_BMI	0.854015
IgAN_BMI	13	91970313	92912119	2.87408e-05	0.785976	2.19449e-05	6.0932e-05	1.9986e-10	0.0420532	392	IgAN_BMI	0.84739
IgAN_BMI	13	107788025	108518444	5.13138e-05	1.76094	5.53147e-06	0.000153511	4.05152e-10	0.0107931	477	IgAN_BMI	0.509355
IgAN_BMI	13	111434814	113266084	7.9854e-05		-7.33486e-06	0.000451048	1.06516e-09	0.0144153	965	IgAN_BMI	0.547734
IgAN_BMI	14	46312678	47456738	4.09616e-05	1.14435	7.4184e-06	0.000172712	2.00434e-10	0.00381237	396	IgAN_BMI	0.377424
IgAN_BMI	14	72889376	74250730	6.35068e-05	0.78372	2.23183e-05	0.00029421	7.52228e-10	0.0205853	599	IgAN_BMI	0.608738
IgAN_BMI	14	93379151	94420996	-6.99406e-05	-1.12222	7.09595e-06	0.000547385	4.85244e-10	0.00149816	481	IgAN_BMI	0.206831
IgAN_BMI	14	98989483	99980087	6.10347e-05		-9.09037e-08	0.000177311	6.49369e-10	0.016614	622	IgAN_BMI	0.566262
IgAN_BMI	14	102341650	104759919	7.98734e-05	1.00557	1.3973e-05	0.00045154	8.22935e-10	0.00536397	812	IgAN_BMI	0.400068
IgAN_BMI	15	46294385	47000090	5.16982e-05	1.09563	1.56906e-05	0.000141899	1.79502e-10	0.000113995	308	IgAN_BMI	0.129783
IgAN_BMI	15	51682775	52589995	6.49713e-05	1.11832	1.67775e-05	0.000201179	2.25602e-10	1.5209e-05	322	IgAN_BMI	0.034631
IgAN_BMI	15	96500358	97091511	3.72884e-05	0.987337	3.03439e-05	4.70051e-05	2.57063e-10	0.0200344	344	IgAN_BMI	0.601449
IgAN_BMI	15	97092654	98496698	5.41367e-05		-3.26669e-06	0.000206192	4.89402e-10	0.0143995	673	IgAN_BMI	0.547734
IgAN_BMI	16	60291	596605	3.65091e-05	1.41129	4.03982e-06	0.000165657	2.0946e-10	0.0116486	232	IgAN_BMI	0.509355
IgAN_BMI	16	18065944	20054371	-7.22372e-05		-6.89467e-06	0.00054244	8.38394e-10	0.0126026	597	IgAN_BMI	0.51243
IgAN_BMI	16	27446054	29023966	0.000118976	0.715	4.11303e-05	0.000673207	1.32579e-09	0.0010848	485	IgAN_BMI	0.190007
IgAN_BMI	17	1481897	2613925	8.1978e-05	0.581313	6.82123e-05	0.000291549	1.29327e-09	0.0226333	504	IgAN_BMI	0.625417
IgAN_BMI	17	7725660	8704551	-4.40903e-05	-1.20612	1.49811e-05	8.91995e-05	3.10135e-10	0.0122931	437	IgAN_BMI	0.509355
IgAN_BMI	17	46828412	48027295	8.62192e-05	0.999531	2.05613e-05	0.00036188	6.43826e-10	0.000678878	433	IgAN_BMI	0.154581
IgAN_BMI	17	55279508	57486793	7.25144e-05	0.883074	3.69507e-05	0.000182487	1.21439e-09	0.0374454	947	IgAN_BMI	0.835913
IgAN_BMI	17	75844316	76445231	-2.8471e-05	-0.844998	1.78411e-05	6.36317e-05	2.04012e-10	0.0462278	248	IgAN_BMI	0.884544
IgAN_BMI	17	76446689	77093768	-4.09211e-05	-0.983217	1.80772e-05	9.58219e-05	2.61847e-10	0.0114436	353	IgAN_BMI	0.509355
IgAN_BMI	17	79683698	80969550	3.43478e-05		-7.62465e-06	0.000160456	2.63302e-10	0.0342801	420	IgAN_BMI	0.821641
IgAN_BMI	18	22746547	24088696	6.1798e-05	1.76251	5.88415e-06	0.000208931	4.29635e-10	0.00286906	555	IgAN_BMI	0.326643
IgAN_BMI	18	43881706	45313390	-4.32395e-05	-0.950374	1.92121e-05	0.000107745	4.68162e-10	0.0456733	716	IgAN_BMI	0.884128
IgAN_BMI	19	3304779	4347573	7.60745e-05	0.85232	2.19033e-05	0.000363718	4.79022e-10	0.000509227	373	IgAN_BMI	0.154581
IgAN_BMI	19	9013231	10029966	-4.92461e-05	-1.09303	3.55107e-05	5.71632e-05	2.85073e-10	0.00353739	398	IgAN_BMI	0.369847
IgAN_BMI	19	12500149	13903388	3.61087e-05		-6.89617e-07	0.00016158	3.06061e-10	0.0390184	474	IgAN_BMI	0.846143
IgAN_BMI	19	33764103	34067891	-3.81362e-05	-1.71969	4.21712e-06	0.000116616	1.24874e-10	0.000643174	145	IgAN_BMI	0.154581
IgAN_BMI	20	888523	1445821	3.52468e-05	0.944056	9.45158e-06	0.000147482	2.89555e-10	0.0383259	395	IgAN_BMI	0.845782
IgAN_BMI	20	11534488	12153352	2.94222e-05	1.70254	9.49793e-06	3.14434e-05	1.66992e-10	0.0227974	285	IgAN_BMI	0.625417
IgAN_BMI	20	49948016	50633472	4.45268e-05		-1.14243e-05	0.000156982	2.62648e-10	0.00600557	391	IgAN_BMI	0.414384
IgAN_BMI	20	51885269	52525657	3.63759e-05	1.13502	1.65137e-05	6.21984e-05	2.25919e-10	0.0155151	309	IgAN_BMI	0.565258
IgAN_BMI	20	54321811	55431836	-6.51477e-05	-0.896132	2.7933e-05	0.000189206	3.92787e-10	0.00101206	605	IgAN_BMI	0.190007
IgAN_BMI	22	40095174	41405753	4.98233e-05	0.870912	2.04319e-05	0.00016018	3.47405e-10	0.00751553	358	IgAN_BMI	0.450338
IgAN_CAA	1	9067673	9959051	-3.08719e-05		-1.21895e-05	5.8181e-05	1.86504e-10	0.0237856	340	IgAN_CAA	0.999186
IgAN_CAA	1	9959748	11774956	-4.13435e-05	-2.17	2.35504e-05	1.54133e-05	2.11461e-10	0.00446777	668	IgAN_CAA	0.999186
IgAN_CAA	1	153165450	154544651	2.43963e-05	4.65738	7.94126e-07	3.45521e-05	1.40891e-10	0.0398472	519	IgAN_CAA	0.999186
IgAN_CAA	1	175385076	176416712	-2.25864e-05	-1.45412	2.7034e-05	8.92446e-06	1.18269e-10	0.037813	390	IgAN_CAA	0.999186
IgAN_CAA	2	1159982	1681720	-3.47966e-05	-2.27542	8.98626e-06	2.60237e-05	1.09623e-10	0.000889204	227	IgAN_CAA	0.337157
IgAN_CAA	2	26894589	28597305	2.13484e-05	1.64317	8.64058e-06	1.95354e-05	1.10314e-10	0.0420943	498	IgAN_CAA	0.999186
IgAN_CAA	2	85284353	86559358	2.75762e-05	1.67361	5.80836e-06	4.67419e-05	1.93188e-10	0.0472546	616	IgAN_CAA	0.999186
IgAN_CAA	2	207722425	208639154	4.94447e-05	0.992059	3.5655e-05	6.96697e-05	2.09894e-10	0.000642828	406	IgAN_CAA	0.302253
IgAN_CAA	3	137370076	138662229	2.1163e-05	2.97972	2.23428e-06	2.25771e-05	9.53379e-11	0.030202	413	IgAN_CAA	0.999186
IgAN_CAA	4	7136158	8054472	5.00054e-05	0.905788	5.25703e-05	5.7975e-05	4.44358e-10	0.0176827	710	IgAN_CAA	0.999186
IgAN_CAA	4	8055323	9408136	-3.9899e-05	-0.979859	4.45532e-05	3.7215e-05	2.77724e-10	0.016658	407	IgAN_CAA	0.999186
IgAN_CAA	4	45188855	47543891	-3.01247e-05	-2.9764	1.50916e-05	6.78778e-06	1.82073e-10	0.0255791	661	IgAN_CAA	0.999186
IgAN_CAA	4	48227642	53412129	3.29405e-05	1.71746	4.95811e-06	7.41946e-05	6.82465e-11	6.68008e-05	441	IgAN_CAA	0.151972
IgAN_CAA	4	181732746	182420390	-3.35093e-05	-9.0867	9.37233e-07	1.45101e-05	2.66641e-10	0.0401586	404	IgAN_CAA	0.999186
IgAN_CAA	5	96870861	97435808	2.41495e-05	1.28043	1.55986e-05	2.28045e-05	8.2328e-11	0.00777834	164	IgAN_CAA	0.999186
IgAN_CAA	5	141640419	142230251	-3.56529e-05	-0.91666	2.92708e-05	5.16819e-05	2.53257e-10	0.0250688	343	IgAN_CAA	0.999186
IgAN_CAA	5	150918158	152360494	2.83515e-05	2.16826	5.53369e-06	3.0897e-05	1.87369e-10	0.0383375	611	IgAN_CAA	0.999186
IgAN_CAA	5	172377031	173611384	-4.39644e-05	-11.8919	4.22595e-05	3.23425e-07	3.17163e-10	0.0135622	668	IgAN_CAA	0.999186
IgAN_CAA	5	178410839	179245749	3.40978e-05		-2.2153e-06	8.60871e-05	2.75484e-10	0.0399402	408	IgAN_CAA	0.999186
IgAN_CAA	6	4317398	5056146	-3.90966e-05	-4.81496	8.60289e-06	7.66388e-06	2.13189e-10	0.00741369	462	IgAN_CAA	0.999186
IgAN_CAA	6	67029501	67556729	1.96479e-05	1.1265	1.07415e-05	2.83209e-05	9.96118e-11	0.0489979	240	IgAN_CAA	0.999186
IgAN_CAA	6	125336799	128759251	4.40253e-05	0.767148	5.65371e-05	5.82522e-05	3.97006e-10	0.0271365	1011	IgAN_CAA	0.999186
IgAN_CAA	7	28710857	30171413	-4.52903e-05	-1.52395	1.611e-05	5.48246e-05	4.29117e-10	0.0287909	864	IgAN_CAA	0.999186
IgAN_CAA	7	47281095	49130572	-3.67563e-05	-1.09186	3.03588e-05	3.73289e-05	3.47397e-10	0.0486035	903	IgAN_CAA	0.999186
IgAN_CAA	8	55914314	57653028	3.72849e-05	2.4563	4.42808e-06	5.20342e-05	2.6448e-10	0.0218685	725	IgAN_CAA	0.999186
IgAN_CAA	8	65195953	66024947	1.91063e-05		-3.33771e-06	2.17083e-05	8.26354e-11	0.0355698	271	IgAN_CAA	0.999186
IgAN_CAA	9	92443570	93441674	2.87588e-05	0.50737	4.71161e-05	6.81902e-05	1.97908e-10	0.0409267	479	IgAN_CAA	0.999186
IgAN_CAA	9	133642918	134639655	3.50818e-05	1.15964	1.68309e-05	5.43764e-05	1.76644e-10	0.00830119	469	IgAN_CAA	0.999186
IgAN_CAA	9	138817178	141146684	4.91517e-05	2.29727	1.59098e-05	2.87731e-05	3.23445e-10	0.00627626	799	IgAN_CAA	0.999186
IgAN_CAA	10	29962511	30653567	4.1188e-05	1.05934	3.32218e-05	4.55036e-05	1.9376e-10	0.00308683	401	IgAN_CAA	0.877818
IgAN_CAA	10	123855124	124894743	3.09662e-05		-4.53704e-06	2.72556e-05	2.35682e-10	0.0436862	621	IgAN_CAA	0.999186
IgAN_CAA	11	6917772	7715871	3.29623e-05		3.17217e-05	-3.01934e-05	2.38032e-10	0.0326399	513	IgAN_CAA	0.999186
IgAN_CAA	11	117098436	118898319	-4.51654e-05	-1.20862	3.00968e-05	4.63996e-05	3.7202e-10	0.0191986	954	IgAN_CAA	0.999186
IgAN_CAA	11	132386834	133679495	-5.2006e-05	-1.12184	4.35306e-05	4.93691e-05	4.37893e-10	0.0129461	825	IgAN_CAA	0.999186
IgAN_CAA	13	110338913	111432821	-8.97094e-05	-1.8271	9.45689e-05	2.54918e-05	6.37998e-10	0.000382846	738	IgAN_CAA	0.290325
IgAN_CAA	14	23607866	24904154	4.89759e-05	1.24949	3.52945e-05	4.35302e-05	3.70187e-10	0.0109124	564	IgAN_CAA	0.999186
IgAN_CAA	14	67991028	69355606	5.74336e-05	1.2542	2.79571e-05	7.50082e-05	2.42789e-10	0.000227835	648	IgAN_CAA	0.259162
IgAN_CAA	15	52590615	53014125	-1.47405e-05	-1.03617	1.63804e-05	1.23549e-05	4.56511e-11	0.0291351	175	IgAN_CAA	0.999186
IgAN_CAA	15	75520945	76397358	1.49818e-05		-3.04993e-06	6.93059e-05	4.90177e-11	0.0323655	183	IgAN_CAA	0.999186
IgAN_CAA	15	78640760	79259009	3.14488e-05	1.50299	9.51095e-06	4.60335e-05	8.53598e-11	0.000664293	204	IgAN_CAA	0.302253
IgAN_CAA	15	96500358	97091511	3.47795e-05	1.11647	3.01705e-05	3.21642e-05	1.93594e-10	0.012432	342	IgAN_CAA	0.999186
IgAN_CAA	16	56908045	57663112	-4.30549e-05		0.000101467	-1.32116e-05	2.41523e-10	0.00559865	409	IgAN_CAA	0.999186
IgAN_CAA	16	68429894	70885818	-2.89294e-05	-0.866172	3.42025e-05	3.26146e-05	1.76942e-10	0.0296431	635	IgAN_CAA	0.999186
IgAN_CAA	16	74730819	75517115	3.89047e-05	0.77666	1.83422e-05	0.000136801	2.38012e-10	0.0116771	316	IgAN_CAA	0.999186
IgAN_CAA	17	44863413	45874715	2.841e-05	1.81322	4.6381e-06	5.29303e-05	1.07726e-10	0.00619581	332	IgAN_CAA	0.999186
IgAN_CAA	18	2891847	3357120	-2.37747e-05		-6.27969e-06	2.9032e-05	1.42543e-10	0.0464452	244	IgAN_CAA	0.999186
IgAN_CAA	19	3304779	4347573	5.27023e-05	1.24898	2.32743e-05	7.65018e-05	3.03655e-10	0.00249123	371	IgAN_CAA	0.809649
IgAN_CAA	19	5767585	6612779	3.14712e-05	1.6471	1.9535e-05	1.86885e-05	1.65064e-10	0.0143032	306	IgAN_CAA	0.999186
IgAN_CAA	19	9013231	10029966	2.73007e-05	1.44299	3.52234e-05	1.01622e-05	1.00752e-10	0.00653077	392	IgAN_CAA	0.999186
IgAN_CAA	21	36190040	37303320	-3.06788e-05	-1.12707	1.49084e-05	4.96988e-05	2.4084e-10	0.0480582	589	IgAN_CAA	0.999186
IgAN_CAD	1	7604831	9067142	-3.52048e-05	-1.82131	1.0873e-05	3.43628e-05	1.04316e-10	0.000567082	539	IgAN_CAD	0.184545
IgAN_CAD	1	9067673	9959051	-1.91036e-05		-1.23501e-05	1.96077e-05	8.93528e-11	0.0432828	343	IgAN_CAD	0.999954
IgAN_CAD	1	40934284	42166782	2.32495e-05	1.02151	1.79149e-05	2.89151e-05	1.13609e-10	0.0291644	528	IgAN_CAD	0.999954
IgAN_CAD	1	59307290	59736866	-2.12302e-05		-2.96662e-06	7.73208e-05	6.55651e-11	0.00874371	211	IgAN_CAD	0.642522
IgAN_CAD	1	112561693	114451307	-3.31852e-05		-4.6951e-07	0.000101928	1.22346e-10	0.00269806	728	IgAN_CAD	0.341926
IgAN_CAD	1	165191702	166363258	2.39499e-05	1.53309	1.82113e-05	1.34009e-05	1.35323e-10	0.039512	676	IgAN_CAD	0.999954
IgAN_CAD	1	175385076	176416712	3.0082e-05	0.936865	2.74833e-05	3.75139e-05	7.39236e-11	0.000467412	397	IgAN_CAD	0.177461
IgAN_CAD	1	185512838	187847742	2.49535e-05	5.92743	1.13848e-06	1.5567e-05	1.48644e-10	0.0406857	908	IgAN_CAD	0.999954
IgAN_CAD	1	199580285	201070422	2.35309e-05	5.31584	5.16914e-07	3.79064e-05	1.29784e-10	0.038875	723	IgAN_CAD	0.999954
IgAN_CAD	1	205459511	206705609	2.39221e-05	1.01063	2.52126e-05	2.22228e-05	1.15717e-10	0.0261602	343	IgAN_CAD	0.999954
IgAN_CAD	1	244929262	246606531	2.90371e-05	1.16392	2.44618e-05	2.54432e-05	1.98925e-10	0.0395161	921	IgAN_CAD	0.999954
IgAN_CAD	2	11320	1158981	2.12217e-05	0.73252	2.68173e-05	3.12972e-05	1.02272e-10	0.0358641	557	IgAN_CAD	0.999954
IgAN_CAD	2	22428680	23855977	2.51435e-05	0.96571	3.98576e-05	1.70077e-05	1.4307e-10	0.0355458	716	IgAN_CAD	0.999954
IgAN_CAD	2	38882577	40077971	-1.51873e-05	-1.17735	1.42923e-05	1.16426e-05	5.69098e-11	0.0440933	364	IgAN_CAD	0.999954
IgAN_CAD	2	73174848	74121000	1.43807e-05	1.33523	1.14379e-05	1.01414e-05	3.96135e-11	0.0223216	282	IgAN_CAD	0.999954
IgAN_CAD	2	169178092	170973262	2.71101e-05	1.04327	1.87294e-05	3.60531e-05	1.65378e-10	0.0350219	903	IgAN_CAD	0.999954
IgAN_CAD	2	207722425	208639154	2.21305e-05	1.2551	3.55235e-05	8.75207e-06	8.01222e-11	0.0134219	410	IgAN_CAD	0.834734
IgAN_CAD	2	224003069	225832409	3.65762e-05	0.969672	4.82887e-05	2.94647e-05	1.48669e-10	0.00270179	814	IgAN_CAD	0.341926
IgAN_CAD	2	225833758	227531180	4.8596e-05	0.683736	5.34779e-05	9.44603e-05	2.29132e-10	0.00132557	668	IgAN_CAD	0.251638
IgAN_CAD	3	71421152	73238935	-3.47367e-05	-1.67262	4.97758e-06	8.66494e-05	2.14619e-10	0.0177338	874	IgAN_CAD	0.918129
IgAN_CAD	3	137370076	138662229	-1.84219e-05	-1.33544	2.08508e-06	9.12628e-05	7.17484e-11	0.0296418	418	IgAN_CAD	0.999954
IgAN_CAD	4	7136158	8054472	-3.93324e-05	-1.10238	5.26875e-05	2.4162e-05	1.87275e-10	0.004051	721	IgAN_CAD	0.43933
IgAN_CAD	4	81979993	83012967	2.84121e-05	0.571856	7.39134e-05	3.33972e-05	9.65771e-11	0.00383873	456	IgAN_CAD	0.437231
IgAN_CAD	4	119946706	121391843	-4.67418e-05	-1.05524	1.4535e-05	0.000134987	2.38137e-10	0.00245407	573	IgAN_CAD	0.341926
IgAN_CAD	4	156604173	158112985	3.793e-05		-6.63453e-07	0.000115301	2.04127e-10	0.00793536	649	IgAN_CAD	0.641491
IgAN_CAD	5	3601924	4222111	2.04964e-05	0.71201	1.58918e-05	5.21445e-05	1.06922e-10	0.0474583	334	IgAN_CAD	0.999954
IgAN_CAD	5	9084701	10533767	2.89922e-05	2.04686	1.03809e-05	1.93264e-05	1.88281e-10	0.0346099	964	IgAN_CAD	0.999954
IgAN_CAD	5	96870861	97435808	-1.12096e-05	-1.01698	1.5393e-05	7.89298e-06	2.77083e-11	0.033209	166	IgAN_CAD	0.999954
IgAN_CAD	5	106800765	108633176	-4.3844e-05	-1.36415	1.83483e-05	5.62987e-05	2.3743e-10	0.00443573	796	IgAN_CAD	0.43933
IgAN_CAD	5	169125063	170889081	3.06737e-05	2.24815	8.63197e-06	2.15661e-05	1.8659e-10	0.0247331	1033	IgAN_CAD	0.999954
IgAN_CAD	5	172377031	173611384	2.60091e-05	0.496326	4.36089e-05	6.29712e-05	1.59419e-10	0.0394037	685	IgAN_CAD	0.999954
IgAN_CAD	6	46560003	47885216	-3.08455e-05	-1.30386	1.36604e-05	4.09696e-05	1.63832e-10	0.0159583	733	IgAN_CAD	0.845421
IgAN_CAD	7	108376173	109584769	1.99955e-05	1.22619	3.01114e-05	8.83117e-06	6.86334e-11	0.0157961	381	IgAN_CAD	0.845421
IgAN_CAD	7	116317043	118347634	3.37583e-05	2.0322	4.04772e-06	6.81736e-05	1.19631e-10	0.00202566	688	IgAN_CAD	0.30763
IgAN_CAD	7	137138736	138742981	2.61989e-05	1.22154	1.78421e-05	2.57811e-05	1.55377e-10	0.0355715	665	IgAN_CAD	0.999954
IgAN_CAD	7	148620581	150491084	2.61856e-05	1.11118	1.6233e-05	3.42103e-05	1.14928e-10	0.0145825	686	IgAN_CAD	0.845421
IgAN_CAD	8	4755088	5146808	2.14896e-05	1.72198	2.68919e-05	5.79135e-06	9.006e-11	0.0235465	325	IgAN_CAD	0.999954
IgAN_CAD	8	6018292	6350873	-1.39424e-05	-1.22015	4.0674e-06	3.21019e-05	4.9126e-11	0.0466771	302	IgAN_CAD	0.999954
IgAN_CAD	8	19491428	21021401	6.83572e-05	1.15054	1.94315e-05	0.000181659	6.15258e-10	0.00585398	945	IgAN_CAD	0.512899
IgAN_CAD	8	24457122	25461315	-2.9026e-05	-1.33246	2.1648e-05	2.19202e-05	1.44006e-10	0.0155726	467	IgAN_CAD	0.845421
IgAN_CAD	8	65195953	66024947	1.39587e-05		-3.53341e-06	2.16907e-05	3.85366e-11	0.0245394	278	IgAN_CAD	0.999954
IgAN_CAD	8	86990451	87562786	-1.32077e-05	-1.35454	1.53469e-05	6.19513e-06	2.49326e-11	0.00816647	215	IgAN_CAD	0.641491
IgAN_CAD	8	95810772	96533604	-1.90266e-05		-7.30898e-06	5.47706e-05	7.24823e-11	0.0254282	419	IgAN_CAD	0.999954
IgAN_CAD	8	101451169	102937063	4.72961e-05	5.59014	8.88308e-07	8.05827e-05	1.30943e-10	3.5777e-05	726	IgAN_CAD	0.020375
IgAN_CAD	9	93442205	94163515	2.47137e-05	4.74302	3.40239e-05	7.97956e-07	9.87133e-11	0.0128673	410	IgAN_CAD	0.834734
IgAN_CAD	9	107546901	108751162	2.67137e-05	0.784087	2.77157e-05	4.18806e-05	1.83985e-10	0.0489026	603	IgAN_CAD	0.999954
IgAN_CAD	9	120030269	121008844	2.96545e-05	1.03642	3.52921e-05	2.31969e-05	1.3933e-10	0.0119955	553	IgAN_CAD	0.803697
IgAN_CAD	10	29962511	30653567	4.03187e-05	0.602657	3.30595e-05	0.000135387	2.74016e-10	0.0148641	408	IgAN_CAD	0.845421
IgAN_CAD	11	110702636	111981853	-2.41021e-05		-2.79907e-08	6.09839e-05	8.60902e-11	0.00938672	508	IgAN_CAD	0.668217
IgAN_CAD	12	5878686	6879279	-2.99832e-05	-1.57208	1.30944e-05	2.7779e-05	1.14992e-10	0.00517328	484	IgAN_CAD	0.471389
IgAN_CAD	12	77099081	78398357	3.76704e-05	2.06145	8.08664e-06	4.12941e-05	1.4675e-10	0.00187312	706	IgAN_CAD	0.304783
IgAN_CAD	13	38887155	40179288	2.05554e-05		-2.65479e-06	1.45181e-05	1.05647e-10	0.045517	660	IgAN_CAD	0.999954
IgAN_CAD	13	98594975	100043997	4.12715e-05	1.78436	7.36046e-06	7.26825e-05	1.48878e-10	0.000718342	851	IgAN_CAD	0.204548
IgAN_CAD	14	74252993	75747118	2.59406e-05		-1.94557e-07	7.68553e-05	6.42256e-11	0.00120848	553	IgAN_CAD	0.250265
IgAN_CAD	14	93379151	94420996	-2.26387e-05	-1.23318	7.09729e-06	4.74849e-05	8.53696e-11	0.014278	481	IgAN_CAD	0.845421
IgAN_CAD	14	97571437	98987472	2.38375e-05	1.83937	4.65859e-06	3.60518e-05	1.3065e-10	0.037026	759	IgAN_CAD	0.999954
IgAN_CAD	15	55879453	56784345	-1.58311e-05	-12.5628	5.74005e-08	2.76651e-05	6.2819e-11	0.045781	330	IgAN_CAD	0.999954
IgAN_CAD	15	64335804	65101626	1.49769e-05	1.11094	5.35295e-06	3.3952e-05	2.65751e-11	0.0036696	185	IgAN_CAD	0.437231
IgAN_CAD	15	78640760	79259009	-4.72229e-05	-0.962366	9.30417e-06	0.00025879	5.72154e-10	0.0483565	207	IgAN_CAD	0.999954
IgAN_CAD	15	80637749	81604871	2.74981e-05	0.481446	4.69687e-05	6.94546e-05	1.37183e-10	0.0188872	503	IgAN_CAD	0.940492
IgAN_CAD	16	56908045	57663112	-6.94489e-05	-0.876885	0.000102645	6.11093e-05	2.77853e-10	3.09494e-05	415	IgAN_CAD	0.020375
IgAN_CAD	16	70887506	72915425	3.09669e-05	0.728102	2.41669e-05	7.485e-05	1.47214e-10	0.0107029	588	IgAN_CAD	0.738827
IgAN_CAD	16	74730819	75517115	-5.78521e-05	-0.881987	1.87073e-05	0.000229986	1.57673e-10	4.0805e-06	321	IgAN_CAD	0.00929537
IgAN_CAD	17	1481897	2613925	9.39187e-05	0.733636	6.74001e-05	0.000243154	5.39945e-10	5.30379e-05	508	IgAN_CAD	0.0241641
IgAN_CAD	17	4322053	4650487	-1.94397e-05	-2.08543	4.84117e-06	1.79488e-05	7.15013e-11	0.0215071	173	IgAN_CAD	0.999954
IgAN_CAD	17	5574433	6570522	5.00033e-05	1.02165	6.41294e-05	3.73538e-05	2.23126e-10	0.000815375	662	IgAN_CAD	0.206381
IgAN_CAD	17	37344586	38649203	3.12928e-05	1.04506	1.95845e-05	4.57823e-05	1.00339e-10	0.00178417	402	IgAN_CAD	0.304783
IgAN_CAD	17	40232810	41769732	-2.3788e-05	-1.72188	1.46057e-06	0.000130674	1.44622e-10	0.0479218	421	IgAN_CAD	0.999954
IgAN_CAD	17	46828412	48027295	7.01451e-05	1.04581	2.07273e-05	0.000217042	2.80492e-10	2.81065e-05	438	IgAN_CAD	0.020375
IgAN_CAD	17	74910943	75471247	2.18676e-05		1.47971e-05	-2.41295e-06	1.23145e-10	0.0487725	332	IgAN_CAD	0.999954
IgAN_CAD	17	76446689	77093768	-2.91799e-05	-0.877861	1.80768e-05	6.11212e-05	1.14864e-10	0.00647604	353	IgAN_CAD	0.546386
IgAN_CAD	18	35073616	35837704	1.40896e-05	1.029	1.50334e-05	1.24712e-05	4.81694e-11	0.0423481	346	IgAN_CAD	0.999954
IgAN_CAD	18	47816777	48784027	1.77288e-05	2.71058	1.46553e-06	2.91903e-05	5.71233e-11	0.0189915	422	IgAN_CAD	0.940492
IgAN_CAD	19	4349416	5191547	2.09762e-05		-4.7498e-06	4.42018e-05	9.85889e-11	0.034637	354	IgAN_CAD	0.999954
IgAN_CAD	19	7312727	8684707	-3.13131e-05	-2.474	2.34818e-06	6.82216e-05	2.09023e-10	0.0303225	546	IgAN_CAD	0.999954
IgAN_CAD	19	33764103	34067891	1.42956e-05	1.66785	4.21009e-06	1.74502e-05	4.50761e-11	0.033232	145	IgAN_CAD	0.999954
IgAN_CAD	19	41442597	41841098	-4.20479e-05	-0.935662	2.40156e-05	8.40924e-05	3.91563e-10	0.0335929	169	IgAN_CAD	0.999954
IgAN_CAD	21	39250321	40115483	2.47938e-05	1.28527	1.90482e-05	1.95362e-05	1.00861e-10	0.013558	477	IgAN_CAD	0.834734
IgAN_CAD	22	17569439	18333467	-3.2231e-05	-1.11202	4.50922e-05	1.86303e-05	1.30068e-10	0.00471177	442	IgAN_CAD	0.447225
IgAN_CAD	22	20001006	20952650	-2.5057e-05	-0.942035	2.2342e-05	3.16666e-05	7.67876e-11	0.00424371	291	IgAN_CAD	0.43933
IgAN_CAD	22	24375019	25416292	4.00244e-05	1.18204	1.24994e-05	9.17278e-05	1.50617e-10	0.00110911	408	IgAN_CAD	0.250265
IgAN_CAD	22	40095174	41405753	-2.49186e-05	-1.00276	2.04109e-05	3.02548e-05	8.9611e-11	0.00847982	358	IgAN_CAD	0.642522
IgAN_CEAS	1	3679775	4749076	5.08639e-05	3.48234	1.9788e-05	1.07814e-05	2.93282e-10	0.00297733	677	IgAN_CEAS	0.999371
IgAN_CEAS	1	9959748	11774956	-3.2559e-05	-1.38223	2.35504e-05	2.35605e-05	2.04378e-10	0.0227576	668	IgAN_CEAS	0.999371
IgAN_CEAS	1	32042540	34016219	-2.59197e-05	-1.8408	1.14378e-05	1.73341e-05	1.19738e-10	0.01785	545	IgAN_CEAS	0.999371
IgAN_CEAS	1	102040268	102893372	-2.1219e-05	-2.0384	9.12788e-06	1.18713e-05	1.15537e-10	0.0483725	386	IgAN_CEAS	0.999371
IgAN_CEAS	1	241178944	241766551	2.7595e-05	1.8898	1.34546e-05	1.58475e-05	1.6608e-10	0.0322523	359	IgAN_CEAS	0.999371
IgAN_CEAS	1	244929262	246606531	-3.815e-05		2.31754e-05	-2.04751e-05	3.33035e-10	0.0365731	892	IgAN_CEAS	0.999371
IgAN_CEAS	2	16549538	18344242	-3.93831e-05	-0.938922	8.02089e-05	2.1935e-05	3.06552e-10	0.02449	829	IgAN_CEAS	0.999371
IgAN_CEAS	2	110109222	112924907	-3.21894e-05	-3.08591	1.08139e-05	1.00618e-05	1.60168e-10	0.0109761	668	IgAN_CEAS	0.999371
IgAN_CEAS	3	11221721	12858028	3.36469e-05	1.42463	4.69603e-05	1.18784e-05	1.80227e-10	0.0121998	720	IgAN_CEAS	0.999371
IgAN_CEAS	3	12859004	13523338	2.45025e-05	0.689563	1.42279e-05	8.8743e-05	1.50623e-10	0.0458813	349	IgAN_CEAS	0.999371
IgAN_CEAS	3	115282058	116450487	-2.52985e-05	-2.16985	8.22605e-06	1.65249e-05	1.59878e-10	0.0454157	535	IgAN_CEAS	0.999371
IgAN_CEAS	5	134329463	135339464	-2.60807e-05	-2.0861	5.34417e-06	2.92474e-05	1.56934e-10	0.0373518	545	IgAN_CEAS	0.999371
IgAN_CEAS	5	172377031	173611384	-3.49943e-05	-1.43316	4.22567e-05	1.41094e-05	2.58534e-10	0.0295257	668	IgAN_CEAS	0.999371
IgAN_CEAS	6	26778827	28669698	-3.96644e-05		0.000198538	-9.91985e-07	2.54462e-10	0.0129005	689	IgAN_CEAS	0.999371
IgAN_CEAS	6	83908232	86040334	-3.48257e-05	-1.4772	2.86746e-05	1.93833e-05	2.83184e-10	0.0384989	899	IgAN_CEAS	0.999371
IgAN_CEAS	8	25461344	26681450	-3.46244e-05	-1.70832	1.43947e-05	2.85381e-05	2.72319e-10	0.0358889	757	IgAN_CEAS	0.999371
IgAN_CEAS	8	39781444	40415799	2.38597e-05	2.15549	2.87499e-05	4.26191e-06	1.43505e-10	0.0463998	361	IgAN_CEAS	0.999371
IgAN_CEAS	8	65195953	66024947	-1.68534e-05		-3.33771e-06	2.771e-05	6.29166e-11	0.0336086	271	IgAN_CEAS	0.999371
IgAN_CEAS	8	98869940	101450242	-1.92497e-05	-1.64428	2.9579e-05	4.63357e-06	9.35605e-11	0.0465785	926	IgAN_CEAS	0.999371
IgAN_CEAS	8	102944509	103730879	-2.70879e-05		4.84713e-05	-1.97346e-05	1.61888e-10	0.0332573	394	IgAN_CEAS	0.999371
IgAN_CEAS	9	90198375	90893610	2.57547e-05		-6.10814e-06	4.8621e-05	1.34077e-10	0.0261332	358	IgAN_CEAS	0.999371
IgAN_CEAS	10	16444693	17591626	-3.70844e-05	-2.58135	4.88664e-05	4.22356e-06	2.76131e-10	0.0256354	740	IgAN_CEAS	0.999371
IgAN_CEAS	10	117705146	118416795	3.66924e-05	1.04881	3.54181e-05	3.45566e-05	1.56895e-10	0.00339676	386	IgAN_CEAS	0.999371
IgAN_CEAS	11	6011761	6917273	3.74536e-05	2.3007	9.7541e-06	2.71693e-05	1.92862e-10	0.00699822	585	IgAN_CEAS	0.999371
IgAN_CEAS	11	6917772	7715871	3.25876e-05		3.17217e-05	-1.55537e-05	2.16128e-10	0.0266471	513	IgAN_CEAS	0.999371
IgAN_CEAS	11	61873755	63153602	-2.37145e-05	-0.738672	3.31305e-05	3.11098e-05	1.20807e-10	0.0309602	455	IgAN_CEAS	0.999371
IgAN_CEAS	12	91827930	93792073	-4.63564e-05	-2.19501	2.23846e-05	1.99249e-05	3.11726e-10	0.00865045	834	IgAN_CEAS	0.999371
IgAN_CEAS	12	131408716	132012266	-2.64078e-05	-1.28593	1.12925e-05	3.73453e-05	1.53203e-10	0.032881	383	IgAN_CEAS	0.999371
IgAN_CEAS	15	76397390	77910873	-2.00265e-05	-1.23957	1.06853e-05	2.44275e-05	7.14276e-11	0.0178081	430	IgAN_CEAS	0.999371
IgAN_CEAS	17	4322053	4650487	-2.58503e-05	-3.36967	4.11527e-06	1.43007e-05	1.21992e-10	0.0192602	173	IgAN_CEAS	0.999371
IgAN_CEAS	17	75844316	76445231	-2.43554e-05	-1.39195	1.64425e-05	1.86198e-05	1.42155e-10	0.0410776	245	IgAN_CEAS	0.999371
IgAN_CEAS	19	9013231	10029966	2.44159e-05		3.52234e-05	-2.62152e-06	7.12654e-11	0.0038252	392	IgAN_CEAS	0.999371
IgAN_CEAS	19	30858965	32136133	-2.47958e-05	-1.28451	2.12674e-05	1.75212e-05	1.57406e-10	0.0481133	508	IgAN_CEAS	0.999371
IgAN_CEAS	19	54704266	55174498	2.71667e-05		-3.85714e-06	1.80971e-05	1.40432e-10	0.0218783	228	IgAN_CEAS	0.999371
IgAN_CEAS	19	56365323	56898342	2.71467e-05		-3.37795e-06	-6.99118e-06	1.89797e-10	0.0487832	321	IgAN_CEAS	0.999371
IgAN_CEAS	20	45650139	46540102	3.02042e-05		2.19234e-05	-3.15337e-06	1.72595e-10	0.0215007	382	IgAN_CEAS	0.999371
IgAN_CEAS	21	18457828	19151566	-2.59586e-05	-1.38965	2.08102e-05	1.67678e-05	1.21421e-10	0.0184838	249	IgAN_CEAS	0.999371
IgAN_COAS	1	83991748	84728665	2.50834e-05		-2.0124e-07	7.17542e-05	1.45683e-10	0.0376933	357	IgAN_COAS	0.999994
IgAN_COAS	1	112561693	114451307	-5.8604e-05		-8.28227e-07	0.00031161	3.24989e-10	0.00115072	703	IgAN_COAS	0.546534
IgAN_COAS	1	175385076	176416712	4.29557e-05	1.20298	2.70305e-05	4.71708e-05	1.70709e-10	0.00101007	390	IgAN_COAS	0.546534
IgAN_COAS	1	228101119	229075210	2.8645e-05	1.13346	7.23549e-06	8.8271e-05	1.65419e-10	0.0259348	341	IgAN_COAS	0.999994
IgAN_COAS	2	41382889	42087411	2.50818e-05	1.22399	1.4902e-05	2.81785e-05	1.55125e-10	0.0440299	379	IgAN_COAS	0.999994
IgAN_COAS	2	73174848	74121000	1.94089e-05	1.3191	1.15059e-05	1.88157e-05	9.47332e-11	0.0461402	285	IgAN_COAS	0.999994
IgAN_COAS	2	169178092	170973262	4.9519e-05	1.14958	1.77679e-05	0.000104432	3.9182e-10	0.0123611	872	IgAN_COAS	0.999994
IgAN_COAS	2	195117932	197307918	3.79142e-05	1.08591	3.23023e-05	3.77383e-05	3.16082e-10	0.0329603	741	IgAN_COAS	0.999994
IgAN_COAS	2	225833758	227531180	7.37083e-05	0.876512	5.2991e-05	0.000133449	5.17816e-10	0.00119893	657	IgAN_COAS	0.546534
IgAN_COAS	3	31721774	33011510	3.93547e-05	0.958982	3.92734e-05	4.28817e-05	3.75275e-10	0.0422021	584	IgAN_COAS	0.999994
IgAN_COAS	3	69205190	70288126	3.36148e-05		-6.21e-06	6.23095e-05	2.59623e-10	0.0369593	442	IgAN_COAS	0.999994
IgAN_COAS	3	148316766	149988630	5.05802e-05	0.862709	3.13641e-05	0.000109597	4.66232e-10	0.019155	825	IgAN_COAS	0.999994
IgAN_COAS	3	186782999	187220633	2.58724e-05	0.984688	8.12363e-06	8.49818e-05	1.51381e-10	0.035482	258	IgAN_COAS	0.999994
IgAN_COAS	4	7136158	8054472	-6.62568e-05	-1.16483	5.25716e-05	6.15436e-05	5.28283e-10	0.003943	710	IgAN_COAS	0.996702
IgAN_COAS	4	119946706	121391843	-4.59971e-05	-0.866912	1.36643e-05	0.000206027	4.3625e-10	0.027649	558	IgAN_COAS	0.999994
IgAN_COAS	5	31748611	33944217	5.25188e-05	1.58343	5.42341e-05	2.02842e-05	5.72534e-10	0.0281709	1052	IgAN_COAS	0.999994
IgAN_COAS	5	37889231	39438373	4.19737e-05	1.62611	1.40694e-05	4.73563e-05	3.75253e-10	0.0302516	744	IgAN_COAS	0.999994
IgAN_COAS	5	55413961	55932471	4.54143e-05	1.32693	1.24958e-05	9.37406e-05	4.71834e-10	0.0365523	330	IgAN_COAS	0.999994
IgAN_COAS	5	106800765	108633176	-5.73863e-05	-1.15783	1.83465e-05	0.000133899	4.83531e-10	0.00906131	794	IgAN_COAS	0.999994
IgAN_COAS	5	110821786	111962676	-4.11833e-05		-1.96594e-06	0.000161462	2.60669e-10	0.0107476	505	IgAN_COAS	0.999994
IgAN_COAS	5	161688913	162741298	3.10852e-05	1.74349	1.16584e-05	2.72665e-05	1.94108e-10	0.0256701	342	IgAN_COAS	0.999994
IgAN_COAS	6	159793334	161123451	-9.17615e-05	-1.48674	7.53953e-06	0.000505248	1.72183e-09	0.027009	710	IgAN_COAS	0.999994
IgAN_COAS	7	116317043	118347634	3.73409e-05	1.69931	4.76891e-06	0.000101252	3.14769e-10	0.035318	667	IgAN_COAS	0.999994
IgAN_COAS	8	6018292	6350873	-2.54519e-05	-1.54938	3.74149e-06	7.21237e-05	1.30471e-10	0.0258639	297	IgAN_COAS	0.999994
IgAN_COAS	8	19491428	21021401	9.38576e-05	1.10214	1.71724e-05	0.000422308	1.02244e-09	0.00333243	920	IgAN_COAS	0.94766
IgAN_COAS	8	24457122	25461315	-4.42305e-05	-1.02102	2.18764e-05	8.57825e-05	2.7103e-10	0.00721694	445	IgAN_COAS	0.999994
IgAN_COAS	8	37376914	39779989	3.65029e-05	1.1366	3.01745e-05	3.41821e-05	2.80656e-10	0.0293377	636	IgAN_COAS	0.999994
IgAN_COAS	9	90893774	91608628	2.61093e-05	1.44488	5.13637e-06	6.35731e-05	1.45375e-10	0.0303524	254	IgAN_COAS	0.999994
IgAN_COAS	9	101474837	103543692	-3.78882e-05	-1.27134	1.17326e-05	7.56992e-05	3.14348e-10	0.0326003	713	IgAN_COAS	0.999994
IgAN_COAS	10	12799286	13718384	3.90158e-05	0.980202	1.06758e-05	0.000148405	3.46212e-10	0.036006	614	IgAN_COAS	0.999994
IgAN_COAS	10	16444693	17591626	4.71877e-05	0.880852	4.88664e-05	5.87276e-05	3.98554e-10	0.0180953	740	IgAN_COAS	0.999994
IgAN_COAS	10	19203300	20131614	-2.85519e-05	-2.40294	1.16752e-05	1.20926e-05	2.09317e-10	0.0484408	488	IgAN_COAS	0.999994
IgAN_COAS	10	29962511	30653567	6.03193e-05	0.704979	3.32218e-05	0.000220362	5.94218e-10	0.0133431	401	IgAN_COAS	0.999994
IgAN_COAS	10	122807254	123853223	6.25539e-05	0.873763	8.21385e-05	6.23986e-05	5.0937e-10	0.00557741	596	IgAN_COAS	0.999994
IgAN_COAS	11	61873755	63153602	-3.11033e-05	-1.2753	3.31305e-05	1.7954e-05	1.98018e-10	0.0270832	455	IgAN_COAS	0.999994
IgAN_COAS	12	70817279	71688642	3.95173e-05	1.53144	2.70957e-05	2.45741e-05	3.4479e-10	0.0333217	468	IgAN_COAS	0.999994
IgAN_COAS	12	77099081	78398357	3.80508e-05	2.08272	8.29167e-06	4.02555e-05	3.38347e-10	0.0385806	688	IgAN_COAS	0.999994
IgAN_COAS	13	60087834	60854106	2.99286e-05	1.49097	2.52924e-05	1.59312e-05	9.4255e-11	0.00205114	283	IgAN_COAS	0.776364
IgAN_COAS	15	36425448	36968033	3.05859e-05	2.23302	9.87722e-06	1.89942e-05	2.24215e-10	0.0410896	303	IgAN_COAS	0.999994
IgAN_COAS	15	46294385	47000090	2.79686e-05	1.1014	1.56266e-05	4.12652e-05	1.61784e-10	0.0278859	304	IgAN_COAS	0.999994
IgAN_COAS	15	49078966	50004817	-2.65333e-05	-0.936379	1.17625e-05	6.8262e-05	1.63402e-10	0.0379226	287	IgAN_COAS	0.999994
IgAN_COAS	15	78640760	79259009	-6.77108e-05	-0.991798	9.49833e-06	0.000490707	6.04244e-10	0.00587713	204	IgAN_COAS	0.999994
IgAN_COAS	15	80637749	81604871	3.75957e-05	0.69829	4.72351e-05	6.13676e-05	3.28654e-10	0.0380972	493	IgAN_COAS	0.999994
IgAN_COAS	15	85518062	86341812	-2.73954e-05		-6.14561e-06	0.000162685	1.80143e-10	0.0412389	387	IgAN_COAS	0.999994
IgAN_COAS	16	56908045	57663112	-4.51871e-05	-0.435013	0.000101453	0.000106355	5.2804e-10	0.0492476	409	IgAN_COAS	0.999994
IgAN_COAS	16	74730819	75517115	-6.53924e-05	-0.75092	1.83422e-05	0.000413441	4.63598e-10	0.00238881	316	IgAN_COAS	0.776364
IgAN_COAS	16	85146935	85663943	3.78441e-05		-7.91557e-06	0.000100907	2.64358e-10	0.0199353	222	IgAN_COAS	0.999994
IgAN_COAS	17	1481897	2613925	0.000104096	0.648098	6.77305e-05	0.000380889	5.17656e-10	4.75733e-06	496	IgAN_COAS	0.0108229
IgAN_COAS	17	6572170	6975193	3.27049e-05	1.62823	3.1781e-05	1.26947e-05	1.66551e-10	0.0112708	194	IgAN_COAS	0.999994
IgAN_COAS	17	5574433	6570522	7.79046e-05	0.626367	6.39737e-05	0.000241806	8.38896e-10	0.0071509	652	IgAN_COAS	0.999994
IgAN_COAS	17	37344586	38649203	2.83938e-05	1.22039	1.89933e-05	2.85004e-05	2.03202e-10	0.046386	386	IgAN_COAS	0.999994
IgAN_COAS	17	46828412	48027295	6.6882e-05	1.06883	1.9742e-05	0.00019834	4.26485e-10	0.00120117	429	IgAN_COAS	0.546534
IgAN_COAS	18	47263681	47814821	-2.47365e-05	-1.13825	1.08533e-05	4.35153e-05	1.35593e-10	0.0336438	350	IgAN_COAS	0.999994
IgAN_COAS	18	77151867	78017074	2.5187e-05	1.63664	8.18292e-06	2.89428e-05	1.52902e-10	0.0416596	341	IgAN_COAS	0.999994
IgAN_COAS	19	3304779	4347573	-4.52426e-05	-1.06582	2.32743e-05	7.74193e-05	3.7108e-10	0.018843	371	IgAN_COAS	0.999994
IgAN_COAS	19	6614637	7309688	3.70707e-05	2.67767	1.46718e-05	1.30636e-05	3.14102e-10	0.0364673	334	IgAN_COAS	0.999994
IgAN_COAS	19	9013231	10029966	4.58799e-05	1.08407	3.52239e-05	5.08507e-05	4.57819e-10	0.0320128	392	IgAN_COAS	0.999994
IgAN_COAS	20	23568495	24053655	3.43946e-05	0.799607	4.83083e-05	3.83005e-05	2.98608e-10	0.0465476	227	IgAN_COAS	0.999994
IgAN_COAS	20	51885269	52525657	-3.92501e-05	-1.51939	1.63672e-05	4.07724e-05	2.4314e-10	0.0118301	307	IgAN_COAS	0.999994
IgAN_COAS	22	24375019	25416292	3.25061e-05	1.2936	1.15301e-05	5.47639e-05	2.60476e-10	0.0439992	392	IgAN_COAS	0.999994
IgAN_CVD	1	6134990	7245669	3.92794e-05	2.69081	1.68569e-06	0.000126412	2.29156e-10	0.00946544	481	IgAN_CVD	0.797594
IgAN_CVD	1	17874843	18484945	3.66887e-05	1.29891	1.78606e-05	4.46691e-05	2.69728e-10	0.0254877	367	IgAN_CVD	1
IgAN_CVD	1	175385076	176416712	2.58309e-05	0.942442	2.70511e-05	2.77706e-05	1.66881e-10	0.0455467	390	IgAN_CVD	1
IgAN_CVD	1	228101119	229075210	2.96955e-05	1.15107	7.23304e-06	9.20152e-05	1.4957e-10	0.015178	341	IgAN_CVD	1
IgAN_CVD	2	3003472	4148069	4.43362e-05		-7.20848e-06	9.42286e-05	3.3043e-10	0.0147263	623	IgAN_CVD	1
IgAN_CVD	2	22428680	23855977	4.34458e-05	0.874627	3.94915e-05	6.24807e-05	3.69601e-10	0.0238301	710	IgAN_CVD	1
IgAN_CVD	2	38882577	40077971	-2.49056e-05	-0.876026	1.44782e-05	5.58273e-05	1.34773e-10	0.0319259	352	IgAN_CVD	1
IgAN_CVD	2	42088016	42947335	4.78005e-05	1.23963	2.20289e-05	6.74978e-05	1.91188e-10	0.000546173	414	IgAN_CVD	0.177506
IgAN_CVD	2	73174848	74121000	3.34949e-05	1.28282	1.15059e-05	5.92521e-05	9.9169e-11	0.000769627	285	IgAN_CVD	0.218863
IgAN_CVD	2	195117932	197307918	6.56773e-05	0.991995	3.23023e-05	0.0001357	4.29677e-10	0.00153262	741	IgAN_CVD	0.316974
IgAN_CVD	2	224003069	225832409	5.65664e-05	3.16736	4.90159e-05	6.50705e-06	3.66591e-10	0.00313289	792	IgAN_CVD	0.509095
IgAN_CVD	2	225833758	227531180	5.74485e-05	0.861047	5.2991e-05	8.40045e-05	3.99308e-10	0.00404137	657	IgAN_CVD	0.557394
IgAN_CVD	3	18886158	20752492	3.62282e-05		-3.06177e-06	0.000132059	3.04037e-10	0.0377368	658	IgAN_CVD	1
IgAN_CVD	3	35243764	36481385	3.77711e-05	1.03423	1.66961e-05	7.98862e-05	2.73154e-10	0.0222915	514	IgAN_CVD	1
IgAN_CVD	3	133129272	134383242	3.55893e-05	0.688763	3.19063e-05	8.36804e-05	3.12639e-10	0.0441367	562	IgAN_CVD	1
IgAN_CVD	4	7136158	8054472	-6.29597e-05	-2.41826	5.25716e-05	1.28934e-05	5.28005e-10	0.00614477	710	IgAN_CVD	0.646943
IgAN_CVD	4	8055323	9408136	-4.65052e-05	-0.908885	4.45537e-05	5.87628e-05	3.2742e-10	0.0101671	407	IgAN_CVD	0.797594
IgAN_CVD	4	81979993	83012967	5.68668e-05	0.930781	7.18748e-05	5.19334e-05	1.89881e-10	3.67762e-05	444	IgAN_CVD	0.0278886
IgAN_CVD	4	142808503	145021868	3.65991e-05	3.29624	1.34391e-06	9.17347e-05	2.289e-10	0.0155603	670	IgAN_CVD	1
IgAN_CVD	4	169569516	170676328	-2.77443e-05	-3.01398	1.27378e-06	6.65232e-05	1.92881e-10	0.0457504	439	IgAN_CVD	1
IgAN_CVD	5	1270983	1762678	-4.21003e-05	-1.45381	5.22935e-05	1.60364e-05	2.10996e-10	0.00375155	228	IgAN_CVD	0.557394
IgAN_CVD	5	55413961	55932471	5.53799e-05	1.43619	1.2495e-05	0.000119	3.8921e-10	0.00499879	330	IgAN_CVD	0.59854
IgAN_CVD	5	88069593	90500398	3.95971e-05		-1.85628e-06	0.000130786	3.55957e-10	0.035837	771	IgAN_CVD	1
IgAN_CVD	5	96870861	97435808	2.0805e-05	1.84855	1.55956e-05	8.12212e-06	7.80134e-11	0.0184978	164	IgAN_CVD	1
IgAN_CVD	5	132609517	134321546	4.50649e-05	1.12041	1.79685e-05	9.00346e-05	4.10227e-10	0.0260826	776	IgAN_CVD	1
IgAN_CVD	5	147665223	150393107	5.57918e-05	2.35346	4.9317e-06	0.000113954	6.29322e-10	0.0261489	1338	IgAN_CVD	1
IgAN_CVD	5	158492279	159135376	3.62056e-05		-5.48022e-07	0.000110122	2.32253e-10	0.0175149	289	IgAN_CVD	1
IgAN_CVD	5	169125063	170889081	6.39481e-05	1.42509	7.81415e-06	0.000257686	5.14812e-10	0.00482626	1014	IgAN_CVD	0.59854
IgAN_CVD	6	11235682	12183952	3.89021e-05	1.57828	2.59119e-05	2.34466e-05	3.20559e-10	0.0297959	589	IgAN_CVD	1
IgAN_CVD	6	63713620	65760585	3.49833e-05	1.14032	2.50313e-05	3.75995e-05	2.36771e-10	0.0229955	568	IgAN_CVD	1
IgAN_CVD	6	97093295	98893182	3.2983e-05	1.15259	1.44467e-05	5.66838e-05	2.80304e-10	0.0488334	580	IgAN_CVD	1
IgAN_CVD	6	125336799	128759251	0.000148602	1.06796	5.65351e-05	0.000342469	9.58851e-10	1.59476e-06	1011	IgAN_CVD	0.00342519
IgAN_CVD	6	128759755	130538497	-4.6982e-05	-0.57573	3.91303e-05	0.000170182	5.66867e-10	0.0484625	870	IgAN_CVD	1
IgAN_CVD	7	1493090	2479029	5.49606e-05	1.87277	6.44327e-06	0.000133668	2.75604e-10	0.000930924	362	IgAN_CVD	0.235317
IgAN_CVD	7	113337327	116315205	4.86961e-05	1.10579	1.16698e-05	0.00016618	4.88805e-10	0.0276263	878	IgAN_CVD	1
IgAN_CVD	8	19491428	21021401	4.56138e-05	1.09454	1.71724e-05	0.000101135	5.10424e-10	0.0434898	920	IgAN_CVD	1
IgAN_CVD	8	24457122	25461315	-3.50855e-05	-1.12542	2.18764e-05	4.44272e-05	1.68251e-10	0.00683285	445	IgAN_CVD	0.675858
IgAN_CVD	8	101451169	102937063	5.73569e-05	3.52767	2.05546e-06	0.000128614	3.6156e-10	0.00255756	711	IgAN_CVD	0.484871
IgAN_CVD	9	36714252	37678932	5.34844e-05	1.03581	3.47943e-05	7.66286e-05	4.8184e-10	0.0148279	488	IgAN_CVD	1
IgAN_CVD	9	121319662	122258204	3.31052e-05		-3.71141e-06	0.000123205	2.27551e-10	0.0281916	454	IgAN_CVD	1
IgAN_CVD	9	129477886	131429495	6.10311e-05	1.24363	2.02517e-05	0.000118922	5.45683e-10	0.00898441	640	IgAN_CVD	0.797594
IgAN_CVD	9	136429816	136979539	-6.32734e-05	-1.99476	4.05077e-06	0.000248385	4.87618e-10	0.00416514	335	IgAN_CVD	0.557394
IgAN_CVD	10	68430236	69893580	-3.62117e-05	-1.34335	1.65462e-05	4.39159e-05	2.20597e-10	0.0147653	623	IgAN_CVD	1
IgAN_CVD	10	86460169	87285511	3.08289e-05	1.34608	1.34159e-05	3.90978e-05	1.3462e-10	0.00788218	373	IgAN_CVD	0.747165
IgAN_CVD	11	61873755	63153602	-3.6696e-05	-0.779263	3.31305e-05	6.69333e-05	2.34984e-10	0.0166718	455	IgAN_CVD	1
IgAN_CVD	11	94391845	95329108	3.9748e-05	1.06465	1.4853e-05	9.38437e-05	3.13987e-10	0.0248865	489	IgAN_CVD	1
IgAN_CVD	11	99614560	101156501	5.7023e-05	0.598822	3.36117e-05	0.000269782	6.97396e-10	0.030828	853	IgAN_CVD	1
IgAN_CVD	13	31384910	32983250	4.4718e-05	2.11234	7.08209e-06	6.32817e-05	4.00382e-10	0.0254283	855	IgAN_CVD	1
IgAN_CVD	13	110338913	111432821	7.49442e-05	0.555279	9.44905e-05	0.000192781	1.14038e-09	0.0264676	738	IgAN_CVD	1
IgAN_CVD	14	23607866	24904154	5.13531e-05	0.689146	3.52945e-05	0.000157327	6.58755e-10	0.0454134	564	IgAN_CVD	1
IgAN_CVD	14	67991028	69355606	3.39819e-05	0.794001	2.79568e-05	6.55189e-05	2.74392e-10	0.0402227	648	IgAN_CVD	1
IgAN_CVD	14	102341650	104759919	4.74664e-05	1.04806	1.33501e-05	0.000153644	3.93103e-10	0.0166635	802	IgAN_CVD	1
IgAN_CVD	15	46294385	47000090	2.71943e-05	0.883953	1.56259e-05	6.05695e-05	1.36231e-10	0.0198106	304	IgAN_CVD	1
IgAN_CVD	15	51682775	52589995	2.20199e-05	1.57509	1.65334e-05	1.18211e-05	1.05745e-10	0.0322467	314	IgAN_CVD	1
IgAN_CVD	15	80637749	81604871	6.72321e-05	0.815143	4.72508e-05	0.000143971	5.81612e-10	0.00530693	493	IgAN_CVD	0.603663
IgAN_CVD	16	56908045	57663112	-8.91889e-05	-0.675407	0.000101453	0.000171879	6.49626e-10	0.000466507	409	IgAN_CVD	0.176884
IgAN_CVD	16	86745955	87173290	-3.19277e-05		-1.10864e-05	6.76347e-05	2.65028e-10	0.0498557	293	IgAN_CVD	1
IgAN_CVD	17	1481897	2613925	0.000104029	0.868863	6.77305e-05	0.000211651	4.96206e-10	3.01115e-06	496	IgAN_CVD	0.00342519
IgAN_CVD	17	41771040	43317574	3.53511e-05	1.65502	7.34336e-06	6.21306e-05	3.20114e-10	0.0481738	586	IgAN_CVD	1
IgAN_CVD	17	44863413	45874715	3.75566e-05	1.50251	4.51506e-06	0.00013838	2.61791e-10	0.0202771	331	IgAN_CVD	1
IgAN_CVD	17	46828412	48027295	9.64633e-05	1.26197	1.9742e-05	0.000295963	7.54318e-10	0.000444337	429	IgAN_CVD	0.176884
IgAN_CVD	18	42606091	43295247	3.25241e-05	5.31939	9.52232e-07	3.92594e-05	1.99266e-10	0.0212208	434	IgAN_CVD	1
IgAN_CVD	18	55808692	56752598	4.59873e-05	1.8555	9.11095e-06	6.74204e-05	2.38164e-10	0.00288353	516	IgAN_CVD	0.504618
IgAN_CVD	18	66404118	67569547	3.62791e-05	0.929841	3.31543e-05	4.59151e-05	3.14402e-10	0.0407523	605	IgAN_CVD	1
IgAN_CVD	19	3304779	4347573	4.60782e-05	1.20974	2.32743e-05	6.23351e-05	3.19273e-10	0.00991494	371	IgAN_CVD	0.797594
IgAN_CVD	19	49925208	50774141	3.59013e-05		-1.22835e-05	0.000113158	1.92076e-10	0.00958523	281	IgAN_CVD	0.797594
IgAN_CVD	20	9746345	11013570	6.63173e-05	0.719935	3.81158e-05	0.000222619	5.88358e-10	0.00625615	735	IgAN_CVD	0.646943
IgAN_CVD	20	13670311	14929217	-3.2967e-05	-1.54985	1.31913e-05	3.43001e-05	2.77573e-10	0.0478439	536	IgAN_CVD	1
IgAN_CVD	20	18896895	19707457	-5.91691e-05	-0.883823	5.0954e-05	8.79592e-05	2.83536e-10	0.00044156	506	IgAN_CVD	0.176884
IgAN_CVD	20	23568495	24053655	3.08387e-05	0.752939	4.82935e-05	3.47363e-05	2.20469e-10	0.0378078	227	IgAN_CVD	1
IgAN_CVD	20	57320545	58295563	8.50813e-05	1.2975	6.75928e-06	0.000636139	6.91341e-10	0.00121282	517	IgAN_CVD	0.275917
IgAN_CVD	20	62119875	62962870	3.20859e-05	0.969591	1.76153e-05	6.21673e-05	2.5872e-10	0.0460648	364	IgAN_CVD	1
IgAN_CVD	21	16140244	17301757	-4.12495e-05	-0.915844	1.4891e-05	0.000136229	3.2036e-10	0.0211877	468	IgAN_CVD	1
IgAN_CVD	21	39250321	40115483	4.40692e-05	0.978125	1.91252e-05	0.000106139	3.19977e-10	0.0137538	472	IgAN_CVD	1
IgAN_CVD	22	17569439	18333467	-3.99423e-05	-1.06422	4.66233e-05	3.02133e-05	3.22177e-10	0.0260623	439	IgAN_CVD	1
IgAN_CVD	22	50488995	51237713	3.56407e-05	1.37407	1.20498e-05	5.58337e-05	2.37563e-10	0.0207575	305	IgAN_CVD	1
IgAN_DBP	1	7604831	9067142	-3.98944e-05	-0.978759	1.20482e-05	0.000137896	3.15884e-10	0.0247907	295	IgAN_DBP	0.839578
IgAN_DBP	1	29184254	30792409	-5.23542e-05	-0.87856	2.05363e-05	0.000172917	3.68865e-10	0.00641168	424	IgAN_DBP	0.480788
IgAN_DBP	1	43365565	44482312	-4.55713e-05	-1.31976	6.20936e-06	0.000192019	4.02553e-10	0.0231271	274	IgAN_DBP	0.815525
IgAN_DBP	1	89451664	91866856	5.02198e-05	1.62642	6.89191e-06	0.00013834	4.31063e-10	0.0155706	496	IgAN_DBP	0.717752
IgAN_DBP	1	228101119	229075210	3.98763e-05	1.06679	6.51258e-06	0.000214546	3.42261e-10	0.0311272	188	IgAN_DBP	0.909664
IgAN_DBP	1	230479324	231318678	6.00029e-05		-1.34482e-05	0.000492617	5.91597e-10	0.0136271	287	IgAN_DBP	0.659291
IgAN_DBP	1	232384356	232949914	-3.17597e-05	-2.27123	2.16676e-06	9.02443e-05	1.85127e-10	0.0195841	203	IgAN_DBP	0.770585
IgAN_DBP	2	7323039	8980346	4.12014e-05		-9.79779e-06	0.000134952	4.23569e-10	0.0452919	436	IgAN_DBP	0.999796
IgAN_DBP	2	38882577	40077971	-2.87913e-05	-1.12305	1.4479e-05	4.53922e-05	1.33485e-10	0.0127034	162	IgAN_DBP	0.653234
IgAN_DBP	2	42088016	42947335	3.19188e-05	1.1487	1.84181e-05	4.19213e-05	2.43016e-10	0.0406061	210	IgAN_DBP	0.969856
IgAN_DBP	2	64626895	65226463	-3.55333e-05	-1.45249	5.77413e-06	0.000103647	1.68664e-10	0.00621816	140	IgAN_DBP	0.480788
IgAN_DBP	2	73174848	74121000	4.52529e-05	1.2786	9.71759e-06	0.000128903	2.18928e-10	0.00222515	154	IgAN_DBP	0.292532
IgAN_DBP	2	186731309	188540877	3.1263e-05	1.03761	1.77355e-05	5.11856e-05	2.2853e-10	0.0386361	256	IgAN_DBP	0.954012
IgAN_DBP	2	207722425	208639154	5.09527e-05	0.638989	3.25996e-05	0.000195045	3.27503e-10	0.00486971	200	IgAN_DBP	0.471203
IgAN_DBP	2	225833758	227531180	5.3133e-05	0.560696	4.11733e-05	0.000218101	7.10476e-10	0.0462204	322	IgAN_DBP	0.999796
IgAN_DBP	3	26393305	27606695	6.58102e-05	0.748148	3.00817e-05	0.000257222	4.59455e-10	0.0021389	254	IgAN_DBP	0.292532
IgAN_DBP	3	64475164	65337581	-8.81198e-05	-0.709428	8.40347e-05	0.000183599	7.97881e-10	0.00181073	305	IgAN_DBP	0.292532
IgAN_DBP	3	111416451	112182995	4.00997e-05	0.917642	1.95308e-05	9.77722e-05	2.49925e-10	0.0111965	237	IgAN_DBP	0.614898
IgAN_DBP	3	148316766	149988630	4.9039e-05	0.734346	3.04575e-05	0.000146415	5.98595e-10	0.0450317	437	IgAN_DBP	0.999796
IgAN_DBP	3	167913564	170158128	6.00957e-05	0.405175	3.28903e-05	0.000668856	9.12174e-10	0.0466156	422	IgAN_DBP	0.999796
IgAN_DBP	3	185263467	186780913	-5.99748e-05	-16.3782	3.35591e-08	0.000399572	6.31438e-10	0.0169989	367	IgAN_DBP	0.71962
IgAN_DBP	4	7136158	8054472	-5.01619e-05	-1.92333	5.0944e-05	1.3352e-05	4.09491e-10	0.0131804	407	IgAN_DBP	0.653234
IgAN_DBP	4	81979993	83012967	-2.69575e-05	-0.755622	5.42519e-05	2.34604e-05	1.60911e-10	0.0335752	232	IgAN_DBP	0.909664
IgAN_DBP	4	119946706	121391843	-4.69568e-05	-0.930095	1.48391e-05	0.000171764	3.50565e-10	0.0121444	264	IgAN_DBP	0.649404
IgAN_DBP	4	142808503	145021868	3.31886e-05	1.61771	2.8038e-06	0.000150117	2.07434e-10	0.0212029	331	IgAN_DBP	0.770585
IgAN_DBP	5	1270983	1762678	-5.79754e-05	-0.81527	5.31126e-05	9.5211e-05	3.59351e-10	0.00222576	139	IgAN_DBP	0.292532
IgAN_DBP	5	11170703	13603734	3.72311e-05	1.22129	2.32939e-05	3.98963e-05	3.35214e-10	0.0420016	402	IgAN_DBP	0.969856
IgAN_DBP	5	75743532	77203135	5.17948e-05	1.28739	3.45558e-05	4.68414e-05	4.34222e-10	0.0129335	451	IgAN_DBP	0.653234
IgAN_DBP	5	163769738	164944949	-3.57284e-05	-1.30936	2.93031e-05	2.54095e-05	1.81971e-10	0.00808304	210	IgAN_DBP	0.52983
IgAN_DBP	5	166433367	167760730	-5.16961e-05	-1.51208	2.53173e-05	4.61689e-05	2.87656e-10	0.0023034	304	IgAN_DBP	0.292532
IgAN_DBP	6	20231516	22049758	4.77323e-05	0.618949	2.95571e-05	0.000201212	5.36821e-10	0.0393847	439	IgAN_DBP	0.954012
IgAN_DBP	6	26778827	28669698	0.000243007	0.953534	0.000184007	0.000352965	1.11267e-08	0.0212366	326	IgAN_DBP	0.770585
IgAN_DBP	6	51704668	53402679	-6.43573e-05		-7.76767e-06	0.000244793	5.56745e-10	0.00638099	492	IgAN_DBP	0.480788
IgAN_DBP	6	78958134	79861169	3.07632e-05		-1.10312e-06	0.000253152	1.76836e-10	0.0207021	166	IgAN_DBP	0.770585
IgAN_DBP	6	125336799	128759251	0.000228607	1.08312	5.05206e-05	0.000881774	1.80254e-09	7.26337e-08	515	IgAN_DBP	0.000147592
IgAN_DBP	7	54707337	55641707	-3.21973e-05	-1.46633	2.06132e-05	2.339e-05	2.36074e-10	0.0361233	238	IgAN_DBP	0.95328
IgAN_DBP	7	68562932	69806895	2.14708e-05	1.21606	5.66108e-06	5.50667e-05	1.0577e-10	0.0368249	170	IgAN_DBP	0.954012
IgAN_DBP	7	93340137	95171731	3.46695e-05	1.67501	3.68878e-06	0.000116139	2.82481e-10	0.0391333	347	IgAN_DBP	0.954012
IgAN_DBP	8	101451169	102937063	5.9354e-05	2.31288	4.33188e-06	0.000152027	4.33547e-10	0.00436405	370	IgAN_DBP	0.443387
IgAN_DBP	8	135270868	136209239	-5.50348e-05	-0.748264	2.40775e-05	0.000224675	5.31098e-10	0.0169363	284	IgAN_DBP	0.71962
IgAN_DBP	8	141358681	143750205	-8.32764e-05		-1.84784e-05	0.000422561	5.18603e-10	0.000255357	511	IgAN_DBP	0.100576
IgAN_DBP	9	21550959	22968575	-4.04619e-05	-0.650875	2.16985e-05	0.000178102	3.61968e-10	0.0334428	316	IgAN_DBP	0.909664
IgAN_DBP	9	36714252	37678932	4.33069e-05	0.836397	3.46915e-05	7.72798e-05	3.67056e-10	0.0237945	276	IgAN_DBP	0.8195
IgAN_DBP	9	90198375	90893610	2.38481e-05		-6.01792e-06	3.39088e-05	1.47573e-10	0.0496304	193	IgAN_DBP	0.999796
IgAN_DBP	9	108754828	109972524	5.08925e-05	1.56312	6.07266e-06	0.000174559	2.65078e-10	0.00177299	282	IgAN_DBP	0.292532
IgAN_DBP	9	126927204	128926989	4.63445e-05	0.653119	2.59526e-05	0.000194012	3.93712e-10	0.0195093	348	IgAN_DBP	0.770585
IgAN_DBP	9	133642918	134639655	3.61542e-05	1.04717	1.38483e-05	8.6077e-05	1.98701e-10	0.0103225	257	IgAN_DBP	0.599297
IgAN_DBP	10	21244087	23696890	4.98602e-05	1.30119	1.39452e-05	0.000105294	4.82946e-10	0.0232778	378	IgAN_DBP	0.815525
IgAN_DBP	10	68430236	69893580	-3.34411e-05	-0.912778	1.78052e-05	7.53847e-05	2.60428e-10	0.0382449	295	IgAN_DBP	0.954012
IgAN_DBP	10	95949432	97984754	-7.51516e-05	-1.35117	6.03947e-06	0.00051222	7.56856e-10	0.00630099	481	IgAN_DBP	0.480788
IgAN_DBP	11	61873755	63153602	-4.80056e-05	-0.88899	3.5116e-05	8.30395e-05	3.1617e-10	0.00693814	248	IgAN_DBP	0.480788
IgAN_DBP	11	113105405	113958177	3.90216e-05	0.857703	4.706e-05	4.3983e-05	3.18998e-10	0.0289037	241	IgAN_DBP	0.903574
IgAN_DBP	11	120173354	121660636	6.73998e-05	0.678542	8.61535e-05	0.000114523	4.41678e-10	0.00134104	428	IgAN_DBP	0.292532
IgAN_DBP	12	50160662	51582048	-8.49679e-05	-0.844193	2.40373e-05	0.000421445	1.50159e-09	0.0283291	235	IgAN_DBP	0.899448
IgAN_DBP	12	56795415	57534912	4.39518e-05	0.711093	3.43661e-05	0.000111166	2.21599e-10	0.00315191	152	IgAN_DBP	0.351755
IgAN_DBP	12	132807034	133841558	2.63333e-05	2.09509	3.36176e-06	4.69936e-05	1.52462e-10	0.0329518	138	IgAN_DBP	0.909664
IgAN_DBP	13	72959394	73795534	3.49241e-05	1.24721	9.83121e-06	7.97564e-05	2.60042e-10	0.030332	205	IgAN_DBP	0.909664
IgAN_DBP	14	59135989	61649612	4.11202e-05	0.779731	2.45835e-05	0.00011313	3.11756e-10	0.0198653	512	IgAN_DBP	0.770585
IgAN_DBP	14	67991028	69355606	5.563e-05	0.810572	3.06678e-05	0.000153586	3.5141e-10	0.00300157	352	IgAN_DBP	0.351755
IgAN_DBP	14	74252993	75747118	2.8109e-05	4.07357	8.5578e-07	5.56387e-05	1.71318e-10	0.0317497	308	IgAN_DBP	0.909664
IgAN_DBP	14	80999361	81787255	-2.03267e-05	-1.49253	1.08914e-05	1.70296e-05	9.98521e-11	0.0419341	167	IgAN_DBP	0.969856
IgAN_DBP	14	97571437	98987472	5.07e-05	3.48175	2.44894e-06	8.65847e-05	2.97519e-10	0.00328905	404	IgAN_DBP	0.351755
IgAN_DBP	14	102341650	104759919	5.03523e-05	1.15649	1.14126e-05	0.0001661	3.49803e-10	0.00709825	450	IgAN_DBP	0.480788
IgAN_DBP	15	49078966	50004817	3.45734e-05	1.3363	1.0947e-05	6.11476e-05	1.53031e-10	0.00519303	154	IgAN_DBP	0.479647
IgAN_DBP	15	74453873	75516403	-0.000104794	-2.48878	1.91626e-06	0.000925221	1.05688e-09	0.00126645	201	IgAN_DBP	0.292532
IgAN_DBP	15	80637749	81604871	5.42647e-05	0.634199	3.56539e-05	0.000205341	6.49371e-10	0.0332158	260	IgAN_DBP	0.909664
IgAN_DBP	15	84063245	85517022	-4.81873e-05	-1.12209	1.4729e-05	0.000125209	3.55972e-10	0.0106487	279	IgAN_DBP	0.601058
IgAN_DBP	15	96500358	97091511	-9.68629e-05	-1.08065	2.88645e-05	0.000278342	4.98664e-10	1.44023e-05	174	IgAN_DBP	0.0146328
IgAN_DBP	16	68429894	70885818	6.06361e-05	0.865452	2.86975e-05	0.000171054	5.32961e-10	0.00862586	332	IgAN_DBP	0.547742
IgAN_DBP	16	74730819	75517115	-3.85884e-05	-0.828822	1.57666e-05	0.000137485	2.18261e-10	0.00900215	170	IgAN_DBP	0.549009
IgAN_DBP	17	1481897	2613925	6.05432e-05	0.576316	5.97467e-05	0.000184712	8.16825e-10	0.0341442	253	IgAN_DBP	0.912909
IgAN_DBP	17	11668104	13000883	3.91742e-05		-7.97876e-06	0.000129155	3.68987e-10	0.0414137	326	IgAN_DBP	0.969856
IgAN_DBP	17	44863413	45874715	3.022e-05	1.00352	7.01981e-06	0.000129184	2.01985e-10	0.0334737	183	IgAN_DBP	0.909664
IgAN_DBP	17	46828412	48027295	8.44166e-05	0.890502	1.59468e-05	0.000563523	1.05008e-09	0.00918617	208	IgAN_DBP	0.549009
IgAN_DBP	18	10465005	11028008	5.12123e-05	1.65714	6.14475e-06	0.000155426	2.75783e-10	0.00204351	169	IgAN_DBP	0.292532
IgAN_DBP	18	11028129	11529011	-3.00828e-05	-0.687338	3.22114e-05	5.94684e-05	2.1334e-10	0.0394375	136	IgAN_DBP	0.954012
IgAN_DBP	18	42606091	43295247	3.79457e-05		-2.77696e-06	0.000147961	3.36578e-10	0.0386089	220	IgAN_DBP	0.954012
IgAN_DBP	18	47816777	48784027	3.28742e-05	1.72835	1.46114e-06	0.000247604	2.34367e-10	0.0317638	213	IgAN_DBP	0.909664
IgAN_DBP	18	58817565	59585320	3.41435e-05	2.26699	3.45734e-06	6.56107e-05	2.00497e-10	0.0158951	216	IgAN_DBP	0.717752
IgAN_DBP	18	61441801	62075853	-2.35674e-05	-1.76144	6.58046e-06	2.72039e-05	1.1497e-10	0.0279521	164	IgAN_DBP	0.899448
IgAN_DBP	19	4349416	5191547	5.9648e-05		-1.16269e-06	0.000209604	2.17734e-10	5.29191e-05	177	IgAN_DBP	0.0358439
IgAN_DBP	19	7312727	8684707	-4.55215e-05	-1.6996	3.21389e-06	0.000223206	3.49774e-10	0.0149326	288	IgAN_DBP	0.705651
IgAN_DBP	19	30858965	32136133	-4.68879e-05	-0.694597	1.72676e-05	0.00026389	2.90839e-10	0.00597085	254	IgAN_DBP	0.480788
IgAN_DBP	19	46433891	47333204	4.07673e-05	2.01187	8.66876e-06	4.73661e-05	3.39417e-10	0.0269105	181	IgAN_DBP	0.881969
IgAN_DBP	19	47333497	48509893	-3.17432e-05	-1.1603	9.44739e-06	7.9223e-05	2.16187e-10	0.0308568	200	IgAN_DBP	0.909664
IgAN_DBP	19	48697961	49485758	-6.30057e-05	-1.10329	1.75428e-05	0.000185901	3.03277e-10	0.000296975	199	IgAN_DBP	0.100576
IgAN_DBP	19	49925208	50774141	3.13465e-05		-1.39202e-05	0.000108279	1.72352e-10	0.0169538	150	IgAN_DBP	0.71962
IgAN_DBP	20	18896895	19707457	-6.96539e-05	-0.756428	5.58449e-05	0.000151835	4.98978e-10	0.00181956	263	IgAN_DBP	0.292532
IgAN_DBP	20	51885269	52525657	-3.41147e-05	-0.950248	2.22051e-05	5.8044e-05	2.05971e-10	0.0174517	166	IgAN_DBP	0.723711
IgAN_DBP	20	54321811	55431836	4.35345e-05	0.88883	3.71448e-05	6.45848e-05	3.52212e-10	0.0203573	319	IgAN_DBP	0.770585
IgAN_DBP	20	57320545	58295563	7.52621e-05	1.46534	2.51792e-06	0.00104769	1.14863e-09	0.0263725	276	IgAN_DBP	0.878506
IgAN_DBP	21	16140244	17301757	-5.29035e-05	-1.15067	1.29229e-05	0.00016357	2.08651e-10	0.000249798	232	IgAN_DBP	0.100576
IgAN_DBP	21	39250321	40115483	6.2857e-05	0.992252	1.71487e-05	0.000234008	5.38621e-10	0.00676092	249	IgAN_DBP	0.480788
IgAN_DKD	1	7604831	9067142	6.1285e-05	1.80198	1.0864e-05	0.000106469	9.0727e-10	0.0418878	530	IgAN_DKD	0.999098
IgAN_DKD	1	9959748	11774956	-9.53014e-05	-1.66085	2.35857e-05	0.000139601	9.59763e-10	0.00209644	667	IgAN_DKD	0.953878
IgAN_DKD	1	29184254	30792409	7.53388e-05	1.27055	2.76174e-05	0.000127312	1.20169e-09	0.0297567	757	IgAN_DKD	0.999098
IgAN_DKD	1	112561693	114451307	-7.23945e-05		-8.28143e-07	0.00057833	6.99044e-10	0.00617908	703	IgAN_DKD	0.999098
IgAN_DKD	1	232384356	232949914	-5.65544e-05		-5.26304e-07	0.000139863	6.69595e-10	0.0288488	373	IgAN_DKD	0.999098
IgAN_DKD	2	64626895	65226463	5.24469e-05	1.85485	1.1651e-05	6.86213e-05	6.96826e-10	0.0469427	268	IgAN_DKD	0.999098
IgAN_DKD	2	225833758	227531180	9.75259e-05	0.871111	5.29145e-05	0.000236875	1.34233e-09	0.00777036	661	IgAN_DKD	0.999098
IgAN_DKD	2	227532464	228456451	-8.56568e-05	-7.60186	9.08765e-05	1.39711e-06	6.97523e-10	0.00118168	417	IgAN_DKD	0.878371
IgAN_DKD	3	64475164	65337581	-0.000127486	-1.70152	7.83835e-05	7.16193e-05	1.93106e-09	0.00371832	581	IgAN_DKD	0.999098
IgAN_DKD	4	3613164	4263579	-5.33078e-05		-3.76701e-06	0.000132336	5.36713e-10	0.0213906	144	IgAN_DKD	0.999098
IgAN_DKD	4	18752722	20084049	-7.15063e-05	-1.41873	2.29728e-05	0.00011058	1.23642e-09	0.0419939	460	IgAN_DKD	0.999098
IgAN_DKD	4	167643601	169568082	-7.57151e-05	-3.96402	2.44157e-05	1.49425e-05	1.36519e-09	0.0404418	769	IgAN_DKD	0.999098
IgAN_DKD	5	132609517	134321546	0.000100036	2.34548	1.79633e-05	0.000101266	1.51107e-09	0.0100691	776	IgAN_DKD	0.999098
IgAN_DKD	6	26778827	28669698	-0.000262154	-0.920194	0.000197867	0.000410188	1.15034e-08	0.0145156	689	IgAN_DKD	0.999098
IgAN_DKD	6	159319812	159792458	-5.3566e-05	-1.30301	1.18269e-05	0.000142894	5.1279e-10	0.0180067	276	IgAN_DKD	0.999098
IgAN_DKD	7	21712615	22811384	-8.95821e-05		-1.13374e-05	9.85791e-05	1.87409e-09	0.0385168	780	IgAN_DKD	0.999098
IgAN_DKD	7	71874997	73996533	5.17647e-05		1.60693e-05	-1.31313e-06	6.68897e-10	0.0453391	442	IgAN_DKD	0.999098
IgAN_DKD	7	73997700	76550299	-5.49064e-05	-2.24342	4.72317e-06	0.000126821	7.57512e-10	0.0460503	417	IgAN_DKD	0.999098
IgAN_DKD	8	39781444	40415799	-5.3387e-05		2.87492e-05	-4.11951e-05	6.87168e-10	0.0416911	361	IgAN_DKD	0.999098
IgAN_DKD	10	5359010	6316910	-0.000113338	-5.3193	5.70041e-05	7.96415e-06	1.28137e-09	0.00154439	670	IgAN_DKD	0.878371
IgAN_DKD	10	59822974	60375613	3.34317e-05		-3.01556e-06	0.000304001	2.13703e-10	0.0221998	226	IgAN_DKD	0.999098
IgAN_DKD	11	27019873	28741185	6.69107e-05	0.980181	3.6025e-05	0.000129352	6.93909e-10	0.0110833	601	IgAN_DKD	0.999098
IgAN_DKD	11	127716140	129186210	-7.69441e-05	-1.82343	1.87696e-05	9.48675e-05	1.42868e-09	0.0417836	760	IgAN_DKD	0.999098
IgAN_DKD	12	54380016	56792337	-8.63722e-05		1.37367e-05	-4.95709e-06	1.37625e-09	0.0199001	828	IgAN_DKD	0.999098
IgAN_DKD	13	102299498	103339911	-6.61616e-05	-1.54105	1.72112e-05	0.000107095	1.04477e-09	0.040668	580	IgAN_DKD	0.999098
IgAN_DKD	14	21271573	22378835	8.99331e-05	1.41691	1.55327e-05	0.000259365	1.35668e-09	0.014621	552	IgAN_DKD	0.999098
IgAN_DKD	14	88641335	90069965	-6.95365e-05	-1.60395	2.42921e-05	7.73712e-05	1.05481e-09	0.0322707	681	IgAN_DKD	0.999098
IgAN_DKD	15	25107905	25750941	-4.75796e-05	-7.98265	2.40537e-05	1.47695e-06	5.04757e-10	0.0341941	255	IgAN_DKD	0.999098
IgAN_DKD	15	28326536	29617158	-4.40989e-05	-2.25048	7.23797e-06	5.30505e-05	4.58477e-10	0.039443	248	IgAN_DKD	0.999098
IgAN_DKD	15	51682775	52589995	-3.13469e-05	-2.27412	1.65334e-05	1.14922e-05	2.1565e-10	0.0327924	314	IgAN_DKD	0.999098
IgAN_DKD	16	12775897	13119544	4.07596e-05		-2.17416e-06	0.000117691	3.33404e-10	0.025598	145	IgAN_DKD	0.999098
IgAN_DKD	16	15885866	16220858	-5.25024e-05	-1.37791	4.92419e-06	0.000294839	4.49985e-10	0.0133225	256	IgAN_DKD	0.999098
IgAN_DKD	16	56908045	57663112	-9.34066e-05	-1.70196	0.000101404	2.97032e-05	1.50377e-09	0.0160083	409	IgAN_DKD	0.999098
IgAN_DKD	17	10573457	11667346	-0.000141132	-1.38541	3.22455e-05	0.000321826	1.51202e-09	0.000283986	567	IgAN_DKD	0.646068
IgAN_DKD	17	71829519	72740027	-8.26817e-05		-2.20998e-05	0.000188479	1.2432e-09	0.0190282	468	IgAN_DKD	0.999098
IgAN_DKD	18	906673	1940581	-5.93996e-05	-1.0945	2.5194e-05	0.000116908	8.95638e-10	0.0471663	452	IgAN_DKD	0.999098
IgAN_DKD	18	6630840	7373590	7.8583e-05		-1.21506e-06	8.26759e-05	1.09532e-09	0.0175767	424	IgAN_DKD	0.999098
IgAN_DKD	18	66404118	67569547	6.72723e-05	1.94512	3.31671e-05	3.60637e-05	1.08969e-09	0.0415591	605	IgAN_DKD	0.999098
IgAN_DKD	19	39757926	41440863	7.65376e-05	2.56921	4.98363e-06	0.000178076	1.24924e-09	0.0303515	678	IgAN_DKD	0.999098
IgAN_DKD	19	48697961	49485758	-5.90869e-05	-1.62621	2.16037e-05	6.11082e-05	8.14285e-10	0.0383933	356	IgAN_DKD	0.999098
IgAN_DKD	20	18896895	19707457	-0.000111062	-1.51561	5.09414e-05	0.00010541	1.0949e-09	0.000789555	506	IgAN_DKD	0.878371
IgAN_DKD	21	18457828	19151566	6.02917e-05	2.069	2.08102e-05	4.08055e-05	7.01501e-10	0.0228237	249	IgAN_DKD	0.999098
IgAN_DKD	21	35220001	36188046	9.23981e-05	1.87586	1.29545e-05	0.000187287	1.07529e-09	0.0048363	423	IgAN_DKD	0.999098
IgAN_DKD	22	20001006	20952650	-5.93898e-05	-1.62658	2.25698e-05	5.9067e-05	5.42913e-10	0.0108075	289	IgAN_DKD	0.999098
IgAN_DKD	22	40095174	41405753	5.33918e-05	0.939786	2.02709e-05	0.000159228	5.35295e-10	0.0210163	350	IgAN_DKD	0.999098
IgAN_DN	1	180568720	181311800	4.15116e-05		9.05613e-06	-5.11902e-06	3.93272e-10	0.0363261	316	IgAN_DN	0.999441
IgAN_DN	2	44049120	45194289	5.72416e-05	0.968155	2.18416e-05	0.000160047	7.47018e-10	0.0362303	549	IgAN_DN	0.999441
IgAN_DN	2	227532464	228456451	-7.27668e-05	-0.716581	9.08765e-05	0.000113471	7.89776e-10	0.00961734	417	IgAN_DN	0.999441
IgAN_DN	3	11221721	12858028	-7.98411e-05		4.69474e-05	-4.728e-05	9.98806e-10	0.0115269	720	IgAN_DN	0.999441
IgAN_DN	3	65340365	66169323	-6.77209e-05	-0.851085	2.52696e-05	0.000250554	9.20667e-10	0.0256226	384	IgAN_DN	0.999441
IgAN_DN	3	186782999	187220633	-5.56231e-05	-1.94812	8.11426e-06	0.000100468	7.65118e-10	0.0443358	258	IgAN_DN	0.999441
IgAN_DN	6	26778827	28669698	-0.000294074	-0.987548	0.000197867	0.000448151	9.70426e-09	0.00283378	689	IgAN_DN	0.999441
IgAN_DN	7	38160558	39534540	8.24668e-05	1.62842	7.52321e-06	0.000340897	1.4555e-09	0.0306499	728	IgAN_DN	0.999441
IgAN_DN	7	76551983	77101532	4.30631e-05		-3.31583e-06	0.000277065	3.25681e-10	0.0170229	184	IgAN_DN	0.999441
IgAN_DN	7	101731567	103193331	-4.52201e-05	-2.78924	6.18552e-06	4.24926e-05	5.22585e-10	0.0479151	347	IgAN_DN	0.999441
IgAN_DN	8	37376914	39779989	-7.12173e-05	-2.23839	3.01709e-05	3.35513e-05	1.18679e-09	0.038708	636	IgAN_DN	0.999441
IgAN_DN	8	98869940	101450242	6.83137e-05	1.61095	2.95792e-05	6.07947e-05	7.45848e-10	0.0123704	926	IgAN_DN	0.999441
IgAN_DN	9	83455867	84388566	-6.34332e-05	-3.89907	2.15794e-05	1.22651e-05	9.4862e-10	0.0394423	461	IgAN_DN	0.999441
IgAN_DN	9	90893774	91608628	-6.94274e-05	-1.65479	5.13637e-06	0.000342702	4.6115e-10	0.00122485	254	IgAN_DN	0.928848
IgAN_DN	9	92443570	93441674	7.52003e-05	1.52529	4.71161e-05	5.159e-05	9.01868e-10	0.012277	479	IgAN_DN	0.999441
IgAN_DN	10	120997666	121874991	5.79824e-05	1.90033	1.63288e-05	5.70135e-05	6.97217e-10	0.0280992	431	IgAN_DN	0.999441
IgAN_DN	11	113105405	113958177	-9.51762e-05	-0.924644	4.93255e-05	0.000214801	1.47381e-09	0.0131687	427	IgAN_DN	0.999441
IgAN_DN	11	127716140	129186210	-7.44379e-05	-1.32235	1.8779e-05	0.000168742	1.43049e-09	0.0490541	760	IgAN_DN	0.999441
IgAN_DN	12	50160662	51582048	5.81525e-05	2.55058	2.59133e-05	2.00602e-05	5.01308e-10	0.00939694	469	IgAN_DN	0.999441
IgAN_DN	13	31384910	32983250	-8.31736e-05	-2.70802	7.07636e-06	0.000133308	1.65626e-09	0.0409812	856	IgAN_DN	0.999441
IgAN_DN	13	91970313	92912119	8.08204e-05	1.62268	2.14263e-05	0.000115779	1.38999e-09	0.0301753	381	IgAN_DN	0.999441
IgAN_DN	13	110338913	111432821	8.86106e-05		9.44723e-05	-7.45123e-05	2.00101e-09	0.0476034	738	IgAN_DN	0.999441
IgAN_DN	14	65220775	66353557	5.74751e-05	1.36636	1.00357e-05	0.000176311	6.24855e-10	0.0214897	486	IgAN_DN	0.999441
IgAN_DN	15	52590615	53014125	-4.64756e-05	-1.29444	1.63801e-05	7.8699e-05	1.64209e-10	0.000286929	175	IgAN_DN	0.326381
IgAN_DN	17	75844316	76445231	-5.64422e-05		1.64407e-05	-7.57091e-05	7.85316e-10	0.0439988	245	IgAN_DN	0.999441
IgAN_DN	18	29564408	31774120	6.80761e-05		-4.5849e-06	0.0001026	8.84829e-10	0.022104	767	IgAN_DN	0.999441
IgAN_DN	18	55808692	56752598	6.29803e-05	1.9299	9.1129e-06	0.000116864	9.71879e-10	0.0433606	516	IgAN_DN	0.999441
IgAN_DN	19	6614637	7309688	7.91097e-05	1.62308	1.46718e-05	0.000161917	1.1571e-09	0.0200371	334	IgAN_DN	0.999441
IgAN_DN	19	9013231	10029966	-4.20309e-05	-1.45153	3.52234e-05	2.38041e-05	4.27984e-10	0.0421863	392	IgAN_DN	0.999441
IgAN_DN	20	51885269	52525657	0.000115425	1.42848	1.63361e-05	0.000399668	9.95897e-10	0.000254617	307	IgAN_DN	0.326381
IgAN_DR	1	3679775	4749076	0.000100832	2.06622	1.9788e-05	0.000120349	1.73348e-09	0.0154437	677	IgAN_DR	0.999665
IgAN_DR	1	29184254	30792409	7.38631e-05	1.51618	2.76174e-05	8.59352e-05	1.3053e-09	0.0409114	757	IgAN_DR	0.999665
IgAN_DR	1	112561693	114451307	-7.32029e-05		-7.76444e-07	0.0009388	1.36324e-09	0.0474085	702	IgAN_DR	0.999665
IgAN_DR	1	147348339	151830844	-6.45558e-05	-0.883194	4.09839e-05	0.00013036	8.2607e-10	0.0246984	646	IgAN_DR	0.999665
IgAN_DR	2	161078891	163358537	-6.82511e-05	-1.6459	3.23439e-05	5.31645e-05	8.74609e-10	0.0210089	779	IgAN_DR	0.999665
IgAN_DR	2	169178092	170973262	-0.000130673	-1.64805	1.77825e-05	0.000353541	1.44524e-09	0.000587539	876	IgAN_DR	0.334163
IgAN_DR	2	198141746	200498970	-5.41265e-05	-1.74732	4.21446e-06	0.000227683	6.37789e-10	0.0320937	646	IgAN_DR	0.999665
IgAN_DR	2	207722425	208639154	-9.5847e-05	-0.988323	3.5672e-05	0.000263653	1.46442e-09	0.0122575	406	IgAN_DR	0.999665
IgAN_DR	3	10526803	11220278	0.000145266	1.46835	7.88253e-05	0.000124167	2.14888e-09	0.00172609	431	IgAN_DR	0.785372
IgAN_DR	3	11221721	12858028	-6.57774e-05		4.69603e-05	-7.67285e-05	1.04944e-09	0.042308	720	IgAN_DR	0.999665
IgAN_DR	3	115282058	116450487	8.64456e-05	2.41119	8.22562e-06	0.000156262	1.0208e-09	0.00681685	535	IgAN_DR	0.999665
IgAN_DR	4	686563	1422863	4.87417e-05	1.61157	1.12758e-05	8.11248e-05	5.06944e-10	0.030402	326	IgAN_DR	0.999665
IgAN_DR	4	8055323	9408136	-8.51945e-05	-1.1149	4.45532e-05	0.000131062	1.36787e-09	0.0212504	407	IgAN_DR	0.999665
IgAN_DR	4	81979993	83012967	-5.1971e-05		7.18746e-05	-4.51388e-05	6.11671e-10	0.0356087	444	IgAN_DR	0.999665
IgAN_DR	7	46667873	47279128	-6.1019e-05	-0.994193	2.79545e-05	0.000134753	6.38318e-10	0.0157281	350	IgAN_DR	0.999665
IgAN_DR	7	98152191	100555361	-6.16023e-05		-3.93419e-06	0.000530321	8.98929e-10	0.0399144	745	IgAN_DR	0.999665
IgAN_DR	7	101731567	103193331	-4.70891e-05	-0.957286	6.18875e-06	0.000390981	5.64089e-10	0.0474061	347	IgAN_DR	0.999665
IgAN_DR	8	116095815	117130004	4.51247e-05	3.53471	2.83021e-06	5.75842e-05	3.6428e-10	0.0180657	300	IgAN_DR	0.999665
IgAN_DR	8	141358681	143750205	-8.9104e-05		-1.86315e-05	0.000572322	1.56577e-09	0.0243339	960	IgAN_DR	0.999665
IgAN_DR	9	125545194	126926376	-0.000115127	-1.17086	3.09423e-05	0.00031246	6.62135e-10	7.67341e-06	514	IgAN_DR	0.017457
IgAN_DR	10	5359010	6316910	-0.000137495	-1.73785	5.70041e-05	0.00010981	1.44972e-09	0.000304867	670	IgAN_DR	0.231191
IgAN_DR	11	113105405	113958177	-6.31455e-05	-0.616917	4.92777e-05	0.000212608	9.919e-10	0.0449658	425	IgAN_DR	0.999665
IgAN_DR	11	120173354	121660636	8.44568e-05	1.69135	7.57681e-05	3.29092e-05	1.42614e-09	0.0253241	768	IgAN_DR	0.999665
IgAN_DR	12	665655	1602602	-5.62999e-05	-5.88754	6.03263e-07	0.00015158	7.19613e-10	0.0358398	349	IgAN_DR	0.999665
IgAN_DR	12	69826237	70815755	7.06863e-05	1.49556	2.57707e-05	8.66839e-05	9.7695e-10	0.0237274	542	IgAN_DR	0.999665
IgAN_DR	12	117087697	117644288	5.28336e-05	1.36901	1.3171e-05	0.000113081	3.97855e-10	0.00807795	198	IgAN_DR	0.999665
IgAN_DR	13	60087834	60854106	4.13416e-05	0.792389	2.53016e-05	0.000107585	3.632e-10	0.0300619	283	IgAN_DR	0.999665
IgAN_DR	14	80999361	81787255	-4.60035e-05	-1.79031	9.58108e-06	6.89144e-05	4.98269e-10	0.0393118	332	IgAN_DR	0.999665
IgAN_DR	15	77912408	78637877	5.61501e-05	1.58469	8.86148e-06	0.000141679	7.52945e-10	0.0407272	306	IgAN_DR	0.999665
IgAN_DR	16	68429894	70885818	0.000111368	1.15263	3.42984e-05	0.000272188	8.40342e-10	0.000122137	636	IgAN_DR	0.138931
IgAN_DR	16	74730819	75517115	5.72017e-05	1.07578	1.834e-05	0.000154161	7.39428e-10	0.0354144	316	IgAN_DR	0.999665
IgAN_DR	16	75518129	76056374	-3.7794e-05	-2.54637	3.78896e-06	5.81408e-05	3.20458e-10	0.0347518	188	IgAN_DR	0.999665
IgAN_DR	17	37344586	38649203	-6.29281e-05	-1.25069	1.89867e-05	0.000133335	4.4905e-10	0.00298192	386	IgAN_DR	0.999665
IgAN_DR	17	40232810	41769732	-4.70393e-05	-2.58681	1.57615e-06	0.000209795	4.70309e-10	0.0300789	409	IgAN_DR	0.999665
IgAN_DR	19	9013231	10029966	-4.96242e-05	-2.75314	3.52234e-05	9.22361e-06	4.63003e-10	0.021098	392	IgAN_DR	0.999665
IgAN_DR	19	48697961	49485758	-6.36639e-05	-1.11548	2.16037e-05	0.000150776	1.02183e-09	0.0464138	356	IgAN_DR	0.999665
IgAN_DR	22	29456360	30604102	7.79752e-05	1.24437	7.68169e-06	0.000511158	1.49368e-09	0.0436364	446	IgAN_DR	0.999665
IgAN_DR	22	37560592	38467784	-7.99361e-05	-1.73706	1.50769e-05	0.000140458	1.60391e-09	0.0459378	434	IgAN_DR	0.999665
IgAN_DR	22	47937891	48479731	-6.44481e-05	-5.24829	1.26608e-06	0.000119103	1.07406e-09	0.04924	401	IgAN_DR	0.999665
IgAN_EO	1	7604831	9067142	-6.11152e-05	-0.899915	1.09048e-05	0.000422939	9.69191e-10	0.0496335	537	IgAN_EO	0.998853
IgAN_EO	1	23085227	24527501	8.98893e-05	0.785179	1.70817e-05	0.000767266	8.25883e-10	0.00176079	507	IgAN_EO	0.250472
IgAN_EO	1	32042540	34016219	5.85675e-05	1.06194	1.15247e-05	0.000263928	5.02117e-10	0.00895697	554	IgAN_EO	0.679536
IgAN_EO	1	62108681	63376404	4.49266e-05	1.21445	1.3237e-05	0.000103385	4.61724e-10	0.0365459	556	IgAN_EO	0.998853
IgAN_EO	1	160649926	161973976	-6.65977e-05	-1.22061	1.25152e-05	0.000237865	8.22972e-10	0.0202604	581	IgAN_EO	0.998853
IgAN_EO	1	205459511	206705609	8.48581e-05	1.17679	2.45826e-05	0.000211525	5.10888e-10	0.000173817	340	IgAN_EO	0.0538573
IgAN_EO	1	220069681	221856899	-7.1705e-05	-1.71	4.35641e-06	0.000403627	1.07362e-09	0.0286414	726	IgAN_EO	0.998853
IgAN_EO	1	223630619	224434769	3.38242e-05	4.02556	6.00735e-07	0.000117522	2.34013e-10	0.0270293	293	IgAN_EO	0.998853
IgAN_EO	2	37008066	38882278	7.47768e-05	0.696926	2.58775e-05	0.000444876	1.29501e-09	0.0377158	950	IgAN_EO	0.998853
IgAN_EO	2	145303576	147252762	8.44231e-05	2.28228	3.38661e-06	0.000404034	7.63387e-10	0.0022465	562	IgAN_EO	0.277781
IgAN_EO	2	195117932	197307918	7.88843e-05	0.965144	3.24819e-05	0.000205663	7.58342e-10	0.00417588	758	IgAN_EO	0.413231
IgAN_EO	2	207722425	208639154	6.76206e-05	0.982666	3.56206e-05	0.000132937	4.7624e-10	0.00194436	408	IgAN_EO	0.260315
IgAN_EO	3	11221721	12858028	-0.000192292	-0.7368	4.75325e-05	0.00143296	2.62341e-09	0.000173833	728	IgAN_EO	0.0538573
IgAN_EO	3	16662488	18454062	6.21847e-05	0.796832	2.00979e-05	0.000303027	9.99322e-10	0.0491695	608	IgAN_EO	0.998853
IgAN_EO	3	31721774	33011510	-5.84013e-05	-0.854223	3.86832e-05	0.000120832	7.23178e-10	0.0298783	593	IgAN_EO	0.998853
IgAN_EO	3	64475164	65337581	-7.77841e-05	-1.0114	7.86018e-05	7.52499e-05	8.78294e-10	0.00867388	582	IgAN_EO	0.679536
IgAN_EO	3	121336367	122692039	6.15036e-05	1.02207	1.26982e-05	0.000285166	8.66705e-10	0.0366964	622	IgAN_EO	0.998853
IgAN_EO	4	57420107	58696072	-4.99834e-05	-0.95433	1.72738e-05	0.000158806	5.16952e-10	0.0279227	668	IgAN_EO	0.998853
IgAN_EO	4	81979993	83012967	-5.19997e-05	-0.701401	7.38683e-05	7.44064e-05	2.70065e-10	0.00155501	454	IgAN_EO	0.239751
IgAN_EO	4	153233476	154947363	7.05572e-05		-4.94113e-06	0.00055414	4.80123e-10	0.0012816	698	IgAN_EO	0.224379
IgAN_EO	5	1270983	1762678	-5.45361e-05	-0.541706	5.12647e-05	0.000197708	5.2991e-10	0.0178314	233	IgAN_EO	0.998853
IgAN_EO	5	140644957	141640050	8.39429e-05	0.877113	6.8249e-06	0.00134202	1.71107e-09	0.0424256	531	IgAN_EO	0.998853
IgAN_EO	5	141640419	142230251	-5.00013e-05	-0.552343	2.97447e-05	0.000275509	5.55515e-10	0.0338839	337	IgAN_EO	0.998853
IgAN_EO	6	11235682	12183952	0.00010292	1.22197	2.6115e-05	0.000271636	7.60168e-10	0.000189305	583	IgAN_EO	0.0538573
IgAN_EO	6	26778827	28669698	0.000456399	0.95883	0.00019774	0.00114581	4.15696e-08	0.0251886	699	IgAN_EO	0.998853
IgAN_EO	7	19978609	21712233	0.000188247		-6.77144e-06	0.00319981	3.13934e-09	0.000780115	944	IgAN_EO	0.147962
IgAN_EO	7	44972152	46665658	-6.0597e-05	-1.21222	7.9657e-06	0.000313703	7.17246e-10	0.0236573	757	IgAN_EO	0.998853
IgAN_EO	7	77102731	77953248	-8.67519e-05	-0.987872	2.44474e-05	0.000315445	6.62271e-10	0.000748907	423	IgAN_EO	0.147962
IgAN_EO	7	128555262	130074230	6.8834e-05	2.20214	2.35614e-06	0.000414681	5.1067e-10	0.00231891	571	IgAN_EO	0.277781
IgAN_EO	7	148620581	150491084	-0.000247673	-1.23621	1.6171e-05	0.00248218	1.64307e-09	9.95518e-10	680	IgAN_EO	2.2658e-06
IgAN_EO	8	19491428	21021401	-7.33164e-05	-1.13239	1.95399e-05	0.000214531	1.03563e-09	0.0227127	944	IgAN_EO	0.998853
IgAN_EO	8	55914314	57653028	-5.47506e-05	-2.34791	5.04925e-06	0.000107693	5.17841e-10	0.0161295	722	IgAN_EO	0.998853
IgAN_EO	8	66025862	67192642	0.00010218	1.07521	2.8444e-05	0.00031751	6.10037e-10	3.5183e-05	417	IgAN_EO	0.0237424
IgAN_EO	8	118623844	120216957	0.000120062	0.634681	5.91352e-05	0.000605135	1.20222e-09	0.000534809	815	IgAN_EO	0.121722
IgAN_EO	8	125248576	126268046	5.54567e-05		-1.13107e-06	0.000230319	6.07985e-10	0.0245064	517	IgAN_EO	0.998853
IgAN_EO	8	135270868	136209239	-4.9579e-05	-0.746457	3.09543e-05	0.000142516	4.23154e-10	0.0159447	535	IgAN_EO	0.998853
IgAN_EO	9	34771534	36712124	5.73333e-05	0.936525	1.55816e-05	0.000240526	6.76054e-10	0.0274513	703	IgAN_EO	0.998853
IgAN_EO	9	86181461	87571563	8.74604e-05	1.34446	8.31323e-06	0.000509048	7.6625e-10	0.00158008	704	IgAN_EO	0.239751
IgAN_EO	9	90893774	91608628	-3.25737e-05	-2.47925	5.20805e-06	3.31451e-05	2.38354e-10	0.0348696	257	IgAN_EO	0.998853
IgAN_EO	9	125545194	126926376	-6.08171e-05	-1.39827	3.10873e-05	6.08535e-05	4.70893e-10	0.00506888	521	IgAN_EO	0.480698
IgAN_EO	9	126927204	128926989	4.66547e-05	0.901243	2.8381e-05	9.4423e-05	5.2884e-10	0.0424816	652	IgAN_EO	0.998853
IgAN_EO	10	747772	1330771	9.54133e-05	1.29015	5.68813e-06	0.000961544	1.95032e-09	0.0307332	292	IgAN_EO	0.998853
IgAN_EO	10	94196690	95064828	9.07909e-05		-7.6963e-07	0.000882083	6.59228e-10	0.000406081	388	IgAN_EO	0.102693
IgAN_EO	11	59620206	61870732	7.01425e-05	2.84214	8.99691e-07	0.000676983	9.81053e-10	0.0251288	904	IgAN_EO	0.998853
IgAN_EO	11	107491606	108495975	6.0447e-05		-1.05551e-06	0.000831723	4.29101e-10	0.00352213	362	IgAN_EO	0.372831
IgAN_EO	11	115652723	117097952	-7.88059e-05		-1.33981e-05	0.000574254	1.48664e-09	0.0409649	759	IgAN_EO	0.998853
IgAN_EO	11	120173354	121660636	9.5473e-05	0.847594	7.90145e-05	0.000160575	6.38465e-10	0.000157816	782	IgAN_EO	0.0538573
IgAN_EO	12	50160662	51582048	6.68757e-05	1.16739	2.55578e-05	0.000128404	5.20909e-10	0.00338815	478	IgAN_EO	0.372831
IgAN_EO	12	113030227	113877766	-0.000163962	-0.767921	2.35156e-05	0.00193865	4.44437e-09	0.0139147	377	IgAN_EO	0.995681
IgAN_EO	12	117087697	117644288	-3.9553e-05	-1.22875	1.29992e-05	7.97112e-05	3.85788e-10	0.044036	195	IgAN_EO	0.998853
IgAN_EO	13	40181792	41773356	0.000121962	0.816221	7.50435e-06	0.00297525	1.93625e-09	0.00557654	688	IgAN_EO	0.507688
IgAN_EO	13	72959394	73795534	-4.042e-05	-1.05192	8.90486e-06	0.000165805	4.1354e-10	0.0468516	384	IgAN_EO	0.998853
IgAN_EO	13	98594975	100043997	-6.54048e-05	-0.778712	7.48088e-06	0.000943	7.79913e-10	0.0191809	843	IgAN_EO	0.998853
IgAN_EO	13	110338913	111432821	-7.72622e-05	-0.441189	9.97872e-05	0.000307333	1.46726e-09	0.0436915	748	IgAN_EO	0.998853
IgAN_EO	14	67991028	69355606	-4.81673e-05	-0.526676	2.7388e-05	0.000305392	5.42021e-10	0.0385534	673	IgAN_EO	0.998853
IgAN_EO	14	102341650	104759919	6.50367e-05	0.795483	1.39805e-05	0.000478115	9.80555e-10	0.0378077	812	IgAN_EO	0.998853
IgAN_EO	15	40383779	41211827	-3.15244e-05	-1.21327	4.68206e-06	0.000144192	2.51766e-10	0.0469475	283	IgAN_EO	0.998853
IgAN_EO	15	49078966	50004817	-3.12379e-05	-1.39229	1.20062e-05	4.19277e-05	1.92175e-10	0.0242355	293	IgAN_EO	0.998853
IgAN_EO	15	66948951	68640917	8.07349e-05	1.21998	8.1205e-06	0.000539302	1.15617e-09	0.0175786	794	IgAN_EO	0.998853
IgAN_EO	15	70772414	71919256	5.08716e-05	0.573715	3.70569e-05	0.000212172	5.97798e-10	0.0374664	490	IgAN_EO	0.998853
IgAN_EO	15	76397390	77910873	-4.2303e-05	-1.08941	1.03901e-05	0.000145125	3.12694e-10	0.0167443	443	IgAN_EO	0.998853
IgAN_EO	15	80637749	81604871	-0.000118246	-1.05267	4.53001e-05	0.000278538	8.21612e-10	3.70307e-05	493	IgAN_EO	0.0237424
IgAN_EO	16	27446054	29023966	4.88835e-05	0.697897	4.04843e-05	0.000121187	6.20501e-10	0.0497142	473	IgAN_EO	0.998853
IgAN_EO	16	57663619	58508278	7.58215e-05	1.00117	4.07689e-05	0.000140682	8.03049e-10	0.00745952	454	IgAN_EO	0.626895
IgAN_EO	16	68429894	70885818	-8.81339e-05	-0.57463	3.34093e-05	0.000704112	1.598e-09	0.0274733	635	IgAN_EO	0.998853
IgAN_EO	16	76988130	77455781	4.75981e-05	0.956712	4.26134e-05	5.8086e-05	5.41519e-10	0.0408131	351	IgAN_EO	0.998853
IgAN_EO	17	4322053	4650487	-7.73769e-05	-1.08688	4.8246e-06	0.00105051	8.43372e-10	0.00771224	173	IgAN_EO	0.626895
IgAN_EO	17	75844316	76445231	8.36415e-05	0.988651	1.78244e-05	0.000401552	8.25633e-10	0.00360381	248	IgAN_EO	0.372831
IgAN_EO	19	3304779	4347573	-7.24271e-05	-0.867685	2.07209e-05	0.000336257	8.68741e-10	0.013999	370	IgAN_EO	0.995681
IgAN_EO	19	5767585	6612779	-5.65341e-05	-0.802146	1.93657e-05	0.000256497	5.4163e-10	0.0151331	317	IgAN_EO	0.998853
IgAN_EO	19	7312727	8684707	-7.10103e-05	-2.21682	3.37059e-06	0.000304422	9.52727e-10	0.0214154	540	IgAN_EO	0.998853
IgAN_EO	19	39371014	39757572	3.42143e-05	2.30026	2.49293e-06	8.87467e-05	2.15897e-10	0.0198833	149	IgAN_EO	0.998853
IgAN_EO	20	17449713	17905102	6.96397e-05	0.689913	2.31517e-05	0.000440091	6.81071e-10	0.00762003	321	IgAN_EO	0.626895
IgAN_EO	20	49948016	50633472	4.55815e-05		-1.13596e-05	0.000233285	3.55297e-10	0.0155974	390	IgAN_EO	0.998853
IgAN_EO	21	39250321	40115483	4.3938e-05	1.52181	1.86186e-05	4.47728e-05	4.93104e-10	0.0478542	465	IgAN_EO	0.998853
IgAN_EO	22	17569439	18333467	-0.000134575	-0.914833	4.566e-05	0.000473922	1.07856e-09	4.17266e-05	442	IgAN_EO	0.0237424
IgAN_EO	22	41406919	42870441	-6.34216e-05	-0.899264	9.46408e-06	0.000525559	1.02767e-09	0.0478853	457	IgAN_EO	0.998853
IgAN_EO%	1	7604831	9067142	-0.00010248	-1.10141	1.09048e-05	0.00079389	1.4203e-09	0.00654321	537	IgAN_EO%	0.619102
IgAN_EO%	1	23085227	24527501	7.75562e-05	0.693895	1.70817e-05	0.00073133	6.97208e-10	0.00331177	507	IgAN_EO%	0.443388
IgAN_EO%	1	32042540	34016219	5.32427e-05	1.03332	1.15247e-05	0.000230368	5.08245e-10	0.0181916	554	IgAN_EO%	0.962887
IgAN_EO%	1	62108681	63376404	5.71959e-05	1.11623	1.3237e-05	0.000198349	4.615e-10	0.00775778	556	IgAN_EO%	0.674764
IgAN_EO%	1	160649926	161973976	-6.22003e-05	-1.24523	1.25156e-05	0.000199359	9.77614e-10	0.0466639	581	IgAN_EO%	0.999134
IgAN_EO%	1	205459511	206705609	7.6054e-05	1.01341	2.45815e-05	0.000229119	5.34518e-10	0.00100336	340	IgAN_EO%	0.190304
IgAN_EO%	1	229076157	230477970	6.09419e-05	0.74249	2.47879e-05	0.000271775	7.83821e-10	0.0294998	678	IgAN_EO%	0.999134
IgAN_EO%	2	37008066	38882278	7.35188e-05	0.738569	2.58775e-05	0.000382907	1.2983e-09	0.0413123	950	IgAN_EO%	0.999134
IgAN_EO%	2	145303576	147252762	6.55558e-05	2.23302	3.38661e-06	0.000254492	5.79167e-10	0.00644937	562	IgAN_EO%	0.619102
IgAN_EO%	2	195117932	197307918	7.35796e-05	0.882146	3.24819e-05	0.000214187	7.39111e-10	0.00680033	758	IgAN_EO%	0.619102
IgAN_EO%	2	207722425	208639154	6.07301e-05	0.872304	3.56206e-05	0.000136073	5.24448e-10	0.00800467	408	IgAN_EO%	0.674764
IgAN_EO%	3	11221721	12858028	-0.000201669	-0.861073	4.75325e-05	0.00115401	2.30829e-09	2.6984e-05	728	IgAN_EO%	0.0216215
IgAN_EO%	3	12859004	13523338	3.90638e-05	1.13127	1.43961e-05	8.28267e-05	3.72623e-10	0.043004	357	IgAN_EO%	0.999134
IgAN_EO%	3	16662488	18454062	7.09922e-05	0.870233	2.00979e-05	0.00033113	1.09671e-09	0.0320563	608	IgAN_EO%	0.999134
IgAN_EO%	3	121336367	122692039	6.11583e-05	0.987068	1.26981e-05	0.000302327	8.83765e-10	0.0396623	622	IgAN_EO%	0.999134
IgAN_EO%	4	81979993	83012967	-7.53135e-05	-0.794841	7.38683e-05	0.000121542	3.27397e-10	3.15033e-05	454	IgAN_EO%	0.0216215
IgAN_EO%	4	153233476	154947363	6.2409e-05		-4.94113e-06	0.000493763	4.72684e-10	0.0040979	698	IgAN_EO%	0.492149
IgAN_EO%	5	1270983	1762678	-7.07266e-05	-0.565635	5.12647e-05	0.000304982	7.36875e-10	0.00917491	233	IgAN_EO%	0.70726
IgAN_EO%	5	140644957	141640050	7.03285e-05	0.908209	6.8249e-06	0.000878606	1.24124e-09	0.0459121	531	IgAN_EO%	0.999134
IgAN_EO%	6	11235682	12183952	9.72437e-05	1.26773	2.6115e-05	0.000225311	6.21319e-10	9.56948e-05	583	IgAN_EO%	0.0435603
IgAN_EO%	6	26778827	28669698	0.000249946	0.909648	0.00019774	0.000381813	1.48671e-08	0.040374	699	IgAN_EO%	0.999134
IgAN_EO%	6	35452346	36608267	-8.3814e-05	-0.749429	1.40422e-05	0.000890712	1.33528e-09	0.0218096	430	IgAN_EO%	0.999134
IgAN_EO%	6	137813095	139532424	6.85157e-05	0.966502	2.18078e-05	0.000230442	1.16596e-09	0.0447982	829	IgAN_EO%	0.999134
IgAN_EO%	7	19978609	21712233	0.000169117		-6.77144e-06	0.00287372	2.8863e-09	0.00164464	944	IgAN_EO%	0.267371
IgAN_EO%	7	77102731	77953248	-7.53648e-05	-0.899818	2.44474e-05	0.000286943	5.95625e-10	0.00201485	423	IgAN_EO%	0.305719
IgAN_EO%	7	128555262	130074230	5.3007e-05	1.92491	2.35614e-06	0.000321843	4.90295e-10	0.0166706	571	IgAN_EO%	0.962887
IgAN_EO%	7	148620581	150491084	-0.000280422	-1.26369	1.6171e-05	0.00304513	1.84811e-09	6.89026e-11	680	IgAN_EO%	1.56822e-07
IgAN_EO%	8	19491428	21021401	-8.31244e-05	-1.19275	1.95399e-05	0.000248563	1.12571e-09	0.0132305	944	IgAN_EO%	0.91432
IgAN_EO%	8	55914314	57653028	-6.23044e-05	-2.07634	5.04925e-06	0.000178325	5.74236e-10	0.0093224	722	IgAN_EO%	0.70726
IgAN_EO%	8	66025862	67192642	0.000106206	1.10473	2.8444e-05	0.000324937	6.64733e-10	3.79992e-05	417	IgAN_EO%	0.0216215
IgAN_EO%	8	118623844	120216957	0.000122483	0.581286	5.91352e-05	0.000750805	1.26547e-09	0.000575077	815	IgAN_EO%	0.118989
IgAN_EO%	9	34771534	36712124	5.51416e-05	0.780078	1.55816e-05	0.000320678	7.73826e-10	0.0474517	703	IgAN_EO%	0.999134
IgAN_EO%	9	86181461	87571563	0.000111887	1.29835	8.31323e-06	0.000893312	9.72969e-10	0.00033453	704	IgAN_EO%	0.0951737
IgAN_EO%	9	125545194	126926376	-7.99866e-05	-1.33625	3.10873e-05	0.000115259	4.60154e-10	0.000192418	521	IgAN_EO%	0.0729905
IgAN_EO%	10	747772	1330771	9.33034e-05	1.37393	5.68813e-06	0.000810761	1.57792e-09	0.0188316	292	IgAN_EO%	0.974109
IgAN_EO%	10	5359010	6316910	-7.28461e-05	-0.444296	5.69004e-05	0.000472446	1.26491e-09	0.0405389	669	IgAN_EO%	0.999134
IgAN_EO%	10	94196690	95064828	8.46594e-05		-7.69711e-07	0.000804375	5.81894e-10	0.000448839	388	IgAN_EO%	0.113506
IgAN_EO%	10	120997666	121874991	3.80311e-05	1.35394	1.67348e-05	4.71475e-05	3.30881e-10	0.0365501	424	IgAN_EO%	0.999134
IgAN_EO%	10	121875531	122805770	-4.97931e-05	-2.39789	2.3674e-05	1.82141e-05	5.7666e-10	0.0381234	575	IgAN_EO%	0.999134
IgAN_EO%	11	107491606	108495975	5.24016e-05		-1.05551e-06	0.000599722	3.12906e-10	0.00305296	362	IgAN_EO%	0.434283
IgAN_EO%	12	46023426	47504173	-6.65462e-05	-1.23742	8.68012e-06	0.000333183	1.04219e-09	0.0392701	510	IgAN_EO%	0.999134
IgAN_EO%	12	68742112	69826093	6.60605e-05	1.18439	1.2685e-05	0.00024525	7.97923e-10	0.0193545	530	IgAN_EO%	0.978908
IgAN_EO%	12	110112932	113027651	-0.000331013	-1.07231	2.76473e-05	0.00344663	2.27597e-08	0.0282261	659	IgAN_EO%	0.999134
IgAN_EO%	12	113030227	113877766	-0.000131495	-0.775979	2.34446e-05	0.00122482	2.81862e-09	0.0132568	377	IgAN_EO%	0.91432
IgAN_EO%	13	20684769	21688499	-4.56305e-05	-1.76992	8.36364e-06	7.94707e-05	4.38319e-10	0.0292934	508	IgAN_EO%	0.999134
IgAN_EO%	13	40181792	41773356	0.000127815	0.855234	7.50435e-06	0.00297632	2.0092e-09	0.00435172	688	IgAN_EO%	0.495226
IgAN_EO%	14	102341650	104759919	5.69152e-05	0.72071	1.39805e-05	0.000446079	8.39877e-10	0.0495412	812	IgAN_EO%	0.999134
IgAN_EO%	15	40383779	41211827	-4.71759e-05	-1.411	4.68206e-06	0.000238754	2.70248e-10	0.00410845	283	IgAN_EO%	0.492149
IgAN_EO%	15	49078966	50004817	-3.39382e-05	-1.31774	1.20062e-05	5.52476e-05	1.9186e-10	0.0142786	293	IgAN_EO%	0.925227
IgAN_EO%	15	55470187	55877891	-2.29074e-05	-1.92423	9.74681e-06	1.45404e-05	1.29075e-10	0.0437685	161	IgAN_EO%	0.999134
IgAN_EO%	15	64335804	65101626	-2.54937e-05	-1.27651	5.25963e-06	7.58338e-05	1.0905e-10	0.0146345	184	IgAN_EO%	0.925227
IgAN_EO%	15	66948951	68640917	7.74221e-05	1.25031	8.1205e-06	0.000472186	1.01961e-09	0.0153237	794	IgAN_EO%	0.942612
IgAN_EO%	15	70772414	71919256	6.11534e-05	0.68291	3.70569e-05	0.000216394	6.90785e-10	0.0199788	490	IgAN_EO%	0.988515
IgAN_EO%	15	76397390	77910873	-3.92986e-05	-1.09092	1.03901e-05	0.000124897	2.715e-10	0.0170782	443	IgAN_EO%	0.962887
IgAN_EO%	15	80637749	81604871	-8.58249e-05	-0.928962	4.53001e-05	0.000188422	5.48175e-10	0.000246691	493	IgAN_EO%	0.0802097
IgAN_EO%	16	57663619	58508278	7.06497e-05	0.942228	4.07702e-05	0.0001379	7.7768e-10	0.011295	454	IgAN_EO%	0.829273
IgAN_EO%	16	76988130	77455781	5.20447e-05	1.13049	4.26136e-05	4.97356e-05	4.51983e-10	0.0143643	351	IgAN_EO%	0.925227
IgAN_EO%	16	88966667	89604610	4.06288e-05	1.63317	4.71698e-06	0.000131203	2.95507e-10	0.0181047	238	IgAN_EO%	0.962887
IgAN_EO%	17	4322053	4650487	-0.000108165	-1.31629	4.8246e-06	0.00139961	9.82103e-10	0.000557498	173	IgAN_EO%	0.118989
IgAN_EO%	17	37344586	38649203	-9.84762e-05	-0.752952	1.95884e-05	0.000873228	1.92901e-09	0.0249517	402	IgAN_EO%	0.999134
IgAN_EO%	17	75844316	76445231	7.68995e-05	1.0927	1.78244e-05	0.000277862	7.67372e-10	0.00550314	248	IgAN_EO%	0.569325
IgAN_EO%	18	43881706	45313390	-4.66699e-05	-1.59714	1.94524e-05	4.38951e-05	4.62995e-10	0.0300869	709	IgAN_EO%	0.999134
IgAN_EO%	19	3304779	4347573	-7.60037e-05	-1.00027	2.07218e-05	0.000278619	7.39948e-10	0.00520523	370	IgAN_EO%	0.564148
IgAN_EO%	19	5767585	6612779	-4.87475e-05	-0.681133	1.93688e-05	0.000264447	5.19435e-10	0.0324455	317	IgAN_EO%	0.999134
IgAN_EO%	19	7312727	8684707	-7.14953e-05	-2.15583	3.3731e-06	0.000326058	9.08416e-10	0.0176868	540	IgAN_EO%	0.962887
IgAN_EO%	19	39371014	39757572	3.02554e-05	2.31389	2.49295e-06	6.85812e-05	2.07619e-10	0.0357502	149	IgAN_EO%	0.999134
IgAN_EO%	20	17449713	17905102	5.0849e-05	0.564709	2.31517e-05	0.000350213	5.71831e-10	0.0334686	321	IgAN_EO%	0.999134
IgAN_EO%	20	49948016	50633472	4.88457e-05		-1.13596e-05	0.000289629	3.47915e-10	0.00882592	390	IgAN_EO%	0.70726
IgAN_EO%	20	51885269	52525657	4.34485e-05	1.07953	1.66185e-05	9.74737e-05	3.34541e-10	0.0175264	308	IgAN_EO%	0.962887
IgAN_EO%	20	55434683	56214465	4.62323e-05	5.16388	1.64404e-06	4.87558e-05	5.37994e-10	0.0462364	543	IgAN_EO%	0.999134
IgAN_EO%	22	17569439	18333467	-8.94213e-05	-0.99259	4.566e-05	0.000177749	7.62903e-10	0.00120592	442	IgAN_EO%	0.211129
IgAN_EO%	22	31535872	32324140	-3.97572e-05	-3.67253	2.195e-07	0.000533908	3.17042e-10	0.0255594	274	IgAN_EO%	0.999134
IgAN_EO%	22	41406919	42870441	-6.41703e-05	-0.931193	9.46408e-06	0.000501778	9.73685e-10	0.0397359	457	IgAN_EO%	0.999134
IgAN_FHC	1	180568720	181311800	2.26447e-05	1.45517	9.06533e-06	2.67131e-05	1.24733e-10	0.0426043	316	IgAN_FHC	0.998926
IgAN_FHC	1	202820815	203979519	-3.56035e-05	-1.88974	2.10163e-05	1.68898e-05	2.5092e-10	0.0245997	538	IgAN_FHC	0.998926
IgAN_FHC	2	41382889	42087411	-2.34931e-05	-0.934952	1.49031e-05	4.2367e-05	1.27238e-10	0.0372763	379	IgAN_FHC	0.998926
IgAN_FHC	2	73174848	74121000	1.85499e-05	1.30833	1.15065e-05	1.74705e-05	6.31401e-11	0.0195712	285	IgAN_FHC	0.998926
IgAN_FHC	3	9195331	10526438	5.49494e-05	1.42652	8.0691e-06	0.000183883	2.59978e-10	0.000654511	675	IgAN_FHC	0.496338
IgAN_FHC	3	31721774	33011510	4.39036e-05	1.26081	3.92873e-05	3.08641e-05	3.9201e-10	0.0265931	584	IgAN_FHC	0.998926
IgAN_FHC	4	8055323	9408136	-3.66032e-05		4.44971e-05	-3.9935e-06	2.30619e-10	0.0159393	407	IgAN_FHC	0.998926
IgAN_FHC	4	90126331	91453993	4.25975e-05	1.9115	6.98506e-06	7.10966e-05	1.85427e-10	0.0017587	495	IgAN_FHC	0.998926
IgAN_FHC	4	142808503	145021868	2.78602e-05	3.13514	1.34391e-06	5.87603e-05	1.47891e-10	0.021967	670	IgAN_FHC	0.998926
IgAN_FHC	5	141640419	142230251	-2.79045e-05	-3.38476	2.92201e-05	2.32601e-06	2.00935e-10	0.0490047	342	IgAN_FHC	0.998926
IgAN_FHC	5	170891834	171772889	4.07383e-05	1.65141	5.46324e-05	1.11389e-05	2.15289e-10	0.00549542	445	IgAN_FHC	0.998926
IgAN_FHC	6	26778827	28669698	6.5072e-05	1.01903	0.000198538	2.05386e-05	4.85466e-10	0.00314347	689	IgAN_FHC	0.998926
IgAN_FHC	7	1493090	2479029	2.6978e-05	1.54875	6.44327e-06	4.70923e-05	1.69412e-10	0.0381996	362	IgAN_FHC	0.998926
IgAN_FHC	7	116317043	118347634	2.68002e-05	1.937	4.76875e-06	4.01433e-05	1.6631e-10	0.0376944	667	IgAN_FHC	0.998926
IgAN_FHC	9	83455867	84388566	-4.56728e-05	-1.58316	2.15788e-05	3.85689e-05	2.67776e-10	0.00525324	461	IgAN_FHC	0.998926
IgAN_FHC	9	92443570	93441674	2.78033e-05	2.36722	4.71161e-05	2.92783e-06	1.99356e-10	0.0489344	479	IgAN_FHC	0.998926
IgAN_FHC	9	93442205	94163515	3.67242e-05	1.24635	3.05454e-05	2.84237e-05	1.87345e-10	0.00729503	394	IgAN_FHC	0.998926
IgAN_FHC	9	104553938	105041375	2.2705e-05		2.76489e-05	-3.72998e-06	1.26556e-10	0.0435624	324	IgAN_FHC	0.998926
IgAN_FHC	9	138817178	141146684	-3.52854e-05	-6.98025	1.59105e-05	1.60607e-06	3.23379e-10	0.0497413	799	IgAN_FHC	0.998926
IgAN_FHC	10	29962511	30653567	4.48556e-05	1.07122	3.32217e-05	5.27783e-05	2.93576e-10	0.0088467	401	IgAN_FHC	0.998926
IgAN_FHC	10	86460169	87285511	2.28874e-05	1.38368	1.34159e-05	2.03939e-05	1.08604e-10	0.0280767	373	IgAN_FHC	0.998926
IgAN_FHC	10	122807254	123853223	3.42433e-05	0.513788	8.21203e-05	5.40918e-05	2.73581e-10	0.0384247	596	IgAN_FHC	0.998926
IgAN_FHC	11	115652723	117097952	4.93706e-05		-1.30891e-05	0.000400399	5.9214e-10	0.0424706	754	IgAN_FHC	0.998926
IgAN_FHC	12	56795415	57534912	4.27878e-05	1.14875	3.34196e-05	4.15131e-05	1.20862e-10	9.94097e-05	251	IgAN_FHC	0.113079
IgAN_FHC	12	131408716	132012266	3.74146e-05	1.45737	1.12934e-05	5.83602e-05	2.00363e-10	0.00821238	383	IgAN_FHC	0.998926
IgAN_FHC	14	61651278	63164649	3.74504e-05		-1.24322e-05	2.43549e-05	3.47401e-10	0.0445074	753	IgAN_FHC	0.998926
IgAN_FHC	15	36968291	37930544	2.84235e-05		9.46482e-06	-6.70334e-06	1.86697e-10	0.0375054	453	IgAN_FHC	0.998926
IgAN_FHC	15	49078966	50004817	-1.65112e-05	-2.19165	1.17606e-05	4.82599e-06	6.24529e-11	0.0366796	287	IgAN_FHC	0.998926
IgAN_FHC	15	80637749	81604871	3.9368e-05	0.709542	4.72252e-05	6.51864e-05	3.70355e-10	0.0407892	493	IgAN_FHC	0.998926
IgAN_FHC	15	101408616	101918220	-3.15184e-05	-1.0413	2.33943e-05	3.91622e-05	2.15566e-10	0.0318162	323	IgAN_FHC	0.998926
IgAN_FHC	17	46828412	48027295	7.07763e-05	1.34642	1.97431e-05	0.000139957	2.44357e-10	5.96361e-06	429	IgAN_FHC	0.0135672
IgAN_FHC	18	3359237	3861997	-3.13969e-05	-3.25758	1.97443e-05	4.70479e-06	2.03558e-10	0.0277638	227	IgAN_FHC	0.998926
IgAN_FHC	20	49387520	49945761	2.98371e-05	0.916249	1.72996e-05	6.12986e-05	1.70576e-10	0.0223402	286	IgAN_FHC	0.998926
IgAN_FHC	21	16140244	17301757	-2.74276e-05	-1.94583	1.4891e-05	1.33426e-05	1.88523e-10	0.0457616	468	IgAN_FHC	0.998926
IgAN_FHC	21	18457828	19151566	3.06174e-05	3.44456	2.08102e-05	3.79658e-06	1.48971e-10	0.0121238	249	IgAN_FHC	0.998926
IgAN_FHC	22	49522184	49751418	2.77537e-05	1.74953	8.41478e-06	2.99059e-05	1.66861e-10	0.0316712	248	IgAN_FHC	0.998926
IgAN_GCA	1	105193022	106641877	2.3411e-05	1.12588	2.33136e-05	1.85457e-05	1.36145e-10	0.0448128	447	IgAN_GCA	0.99879
IgAN_GCA	1	169522554	170372503	-2.5352e-05	-5.83349	9.14853e-07	2.0645e-05	1.11803e-10	0.016501	460	IgAN_GCA	0.99879
IgAN_GCA	2	22428680	23855977	3.66282e-05	3.14112	3.97157e-05	3.42373e-06	2.62896e-10	0.0238809	707	IgAN_GCA	0.99879
IgAN_GCA	2	224003069	225832409	-5.62612e-05	-2.14434	4.79022e-05	1.43707e-05	2.51139e-10	0.00038494	781	IgAN_GCA	0.436907
IgAN_GCA	3	75377075	76854466	-2.2369e-05	-1.59253	7.11104e-06	2.77449e-05	1.24278e-10	0.0447979	363	IgAN_GCA	0.99879
IgAN_GCA	3	111416451	112182995	2.49698e-05	1.00999	2.06167e-05	2.96467e-05	1.33149e-10	0.0304689	456	IgAN_GCA	0.99879
IgAN_GCA	3	151905386	153054901	-2.35009e-05		-4.27868e-06	3.83982e-05	1.34424e-10	0.0426655	380	IgAN_GCA	0.99879
IgAN_GCA	4	81979993	83012967	-2.48462e-05	-1.67814	7.37082e-05	2.97404e-06	1.14056e-10	0.0199925	448	IgAN_GCA	0.99879
IgAN_GCA	5	147665223	150393107	5.01235e-05	2.3576	5.39885e-06	8.37223e-05	4.34848e-10	0.0162319	1316	IgAN_GCA	0.99879
IgAN_GCA	6	25484295	26774948	-5.66605e-05	-1.44979	0.000126873	1.20388e-05	6.7064e-10	0.0286738	758	IgAN_GCA	0.99879
IgAN_GCA	6	26778827	28669698	-7.97235e-05	-1.20027	0.000198789	2.21932e-05	4.10604e-10	8.34167e-05	693	IgAN_GCA	0.189356
IgAN_GCA	6	97093295	98893182	-3.61311e-05	-1.29228	1.58823e-05	4.92192e-05	2.03243e-10	0.0112642	585	IgAN_GCA	0.99879
IgAN_GCA	7	137138736	138742981	-4.00487e-05	-1.12522	1.41122e-05	8.97655e-05	4.02705e-10	0.0459667	623	IgAN_GCA	0.99879
IgAN_GCA	8	3358433	3584832	3.00547e-05	2.14408	2.08351e-05	9.43075e-06	1.95003e-10	0.031378	298	IgAN_GCA	0.99879
IgAN_GCA	8	15274608	16087631	-3.31009e-05	-1.37347	2.75638e-05	2.10718e-05	2.47504e-10	0.0353776	575	IgAN_GCA	0.99879
IgAN_GCA	8	98869940	101450242	-2.4154e-05	-1.57767	2.92401e-05	8.01611e-06	1.297e-10	0.0339309	923	IgAN_GCA	0.99879
IgAN_GCA	8	135270868	136209239	-2.76763e-05	-1.54489	3.02319e-05	1.06159e-05	1.97937e-10	0.049162	528	IgAN_GCA	0.99879
IgAN_GCA	9	27336207	28252383	-3.84335e-05	-9.18612	6.20414e-07	2.82146e-05	2.69578e-10	0.0192415	564	IgAN_GCA	0.99879
IgAN_GCA	9	71969482	73398448	-3.29121e-05	-2.33877	9.39989e-06	2.10675e-05	1.87037e-10	0.0161048	635	IgAN_GCA	0.99879
IgAN_GCA	9	92443570	93441674	3.60696e-05		4.68266e-05	-1.022e-05	1.82836e-10	0.00764108	480	IgAN_GCA	0.99879
IgAN_GCA	9	138817178	141146684	-2.98345e-05		-7.50392e-06	9.6279e-05	1.41948e-10	0.0122759	347	IgAN_GCA	0.99879
IgAN_GCA	10	121875531	122805770	-3.5852e-05		2.35269e-05	-1.3951e-06	2.24851e-10	0.0168059	563	IgAN_GCA	0.99879
IgAN_GCA	10	122807254	123853223	3.54517e-05	0.647011	8.38287e-05	3.58143e-05	3.08064e-10	0.0434003	590	IgAN_GCA	0.99879
IgAN_GCA	11	18789820	20113591	-4.62141e-05		3.86919e-05	-1.94802e-05	3.5847e-10	0.0146512	805	IgAN_GCA	0.99879
IgAN_GCA	12	99816842	101857521	-3.66689e-05		3.61941e-05	-7.68922e-06	3.30443e-10	0.0436744	835	IgAN_GCA	0.99879
IgAN_GCA	12	113030227	113877766	2.17607e-05		2.29997e-05	-4.25101e-07	1.11318e-10	0.0391613	371	IgAN_GCA	0.99879
IgAN_GCA	14	80999361	81787255	2.22479e-05	2.31569	9.57414e-06	9.64092e-06	9.08429e-11	0.0195838	331	IgAN_GCA	0.99879
IgAN_GCA	14	97571437	98987472	-3.54099e-05	-8.55376	4.28234e-06	4.0018e-06	2.68495e-10	0.0306946	740	IgAN_GCA	0.99879
IgAN_GCA	15	49078966	50004817	-1.61373e-05	-1.61671	1.22942e-05	8.10389e-06	5.17117e-11	0.0248278	284	IgAN_GCA	0.99879
IgAN_GCA	15	100457692	101403655	-4.17208e-05	-3.1132	2.63495e-06	6.81582e-05	2.52121e-10	0.00860068	525	IgAN_GCA	0.99879
IgAN_GCA	16	85664453	86221644	-3.446e-05		9.87301e-06	-7.1028e-06	2.69304e-10	0.0357396	428	IgAN_GCA	0.99879
IgAN_GCA	18	6630840	7373590	-2.79544e-05		2.14689e-07	-2.07182e-05	2.00164e-10	0.04817	412	IgAN_GCA	0.99879
IgAN_GCA	18	47816777	48784027	2.09263e-05		1.84469e-06	-6.1474e-06	1.02588e-10	0.0388225	395	IgAN_GCA	0.99879
IgAN_GCA	19	759261	1089241	2.38098e-05	1.33711	1.19684e-05	2.64938e-05	1.16438e-10	0.0273474	168	IgAN_GCA	0.99879
IgAN_GCA	19	4349416	5191547	2.30111e-05		-4.91325e-06	1.06035e-05	1.29046e-10	0.0428001	348	IgAN_GCA	0.99879
IgAN_GCA	20	48081983	48655016	1.93899e-05	1.81617	4.16175e-06	2.73881e-05	8.41802e-11	0.0345714	248	IgAN_GCA	0.99879
IgAN_GCA	20	49387520	49945761	2.52491e-05	1.31972	1.78108e-05	2.05516e-05	1.40245e-10	0.033001	278	IgAN_GCA	0.99879
IgAN_GCA	20	54321811	55431836	-3.14905e-05	-0.963166	2.88611e-05	3.70377e-05	2.32844e-10	0.039046	586	IgAN_GCA	0.99879
IgAN_GCA	20	59892231	61091395	-5.66738e-05	-0.687654	4.89106e-05	0.000138874	4.6494e-10	0.00857988	664	IgAN_GCA	0.99879
IgAN_GCA	21	44690856	45598522	2.0874e-05	3.99155	3.40267e-06	8.03725e-06	9.34948e-11	0.0308662	369	IgAN_GCA	0.99879
IgAN_HDLC	1	23085227	24527501	-4.76717e-05	-1.06987	1.70819e-05	0.000116232	4.1859e-10	0.0198032	507	IgAN_HDLC	0.9979
IgAN_HDLC	1	26981479	28160199	-4.31086e-05	-0.755227	6.12249e-06	0.000532162	3.82064e-10	0.0274231	260	IgAN_HDLC	0.9979
IgAN_HDLC	1	39537291	40933221	-9.29966e-05		-1.06039e-05	0.00124724	5.67919e-10	9.52725e-05	537	IgAN_HDLC	0.043368
IgAN_HDLC	1	62108681	63376404	-4.44702e-05	-0.90546	1.30044e-05	0.000185485	3.12125e-10	0.0118317	560	IgAN_HDLC	0.9979
IgAN_HDLC	1	177432237	178940717	-6.40312e-05	-1.27891	8.45458e-06	0.000296492	6.8143e-10	0.0141707	648	IgAN_HDLC	0.9979
IgAN_HDLC	1	201366509	202820077	-3.47166e-05		-2.72708e-06	0.000145331	2.58665e-10	0.0308828	652	IgAN_HDLC	0.9979
IgAN_HDLC	1	223630619	224434769	-2.10067e-05	-3.65021	6.46661e-07	5.12154e-05	1.10972e-10	0.0461397	291	IgAN_HDLC	0.9979
IgAN_HDLC	1	229076157	230477970	0.000107229	0.527168	2.4947e-05	0.00165848	2.4949e-09	0.0318113	675	IgAN_HDLC	0.9979
IgAN_HDLC	2	41382889	42087411	-2.18814e-05	-1.22281	1.46901e-05	2.17974e-05	1.23002e-10	0.0484995	390	IgAN_HDLC	0.9979
IgAN_HDLC	2	42088016	42947335	3.39297e-05	0.910327	2.21416e-05	6.27417e-05	2.1575e-10	0.0208903	419	IgAN_HDLC	0.9979
IgAN_HDLC	2	207722425	208639154	-2.84073e-05	-0.451556	3.56092e-05	0.000111141	1.54136e-10	0.0221308	408	IgAN_HDLC	0.9979
IgAN_HDLC	2	224003069	225832409	-3.27758e-05	-0.573626	4.86285e-05	6.71362e-05	2.64379e-10	0.0438249	801	IgAN_HDLC	0.9979
IgAN_HDLC	2	225833758	227531180	-0.00017215	-0.674108	5.35086e-05	0.0012188	1.88e-09	7.17694e-05	664	IgAN_HDLC	0.0408368
IgAN_HDLC	2	241909927	243185680	-2.56136e-05		-4.1283e-07	0.000142781	1.03517e-10	0.0118202	319	IgAN_HDLC	0.9979
IgAN_HDLC	3	64475164	65337581	5.133e-05	0.728413	7.82646e-05	6.34484e-05	3.98236e-10	0.0101061	584	IgAN_HDLC	0.9979
IgAN_HDLC	3	121336367	122692039	-2.76891e-05	-1.25329	1.26379e-05	3.86225e-05	1.80387e-10	0.039245	623	IgAN_HDLC	0.9979
IgAN_HDLC	3	183762644	185262137	3.39052e-05		-1.40223e-05	9.95399e-05	2.25468e-10	0.023946	617	IgAN_HDLC	0.9979
IgAN_HDLC	3	185263467	186780913	8.47314e-05	2.20545	3.0453e-06	0.00048469	6.65738e-10	0.00102373	713	IgAN_HDLC	0.233001
IgAN_HDLC	3	195855401	196414159	-2.72792e-05		-4.73921e-07	0.000106181	1.01376e-10	0.00674176	211	IgAN_HDLC	0.852459
IgAN_HDLC	4	16521003	18752293	-4.13271e-05	-2.12715	3.22957e-06	0.000116877	3.06865e-10	0.0183154	945	IgAN_HDLC	0.9979
IgAN_HDLC	4	81979993	83012967	-5.34032e-05	-1.03577	7.37601e-05	3.60401e-05	1.16923e-10	7.86247e-07	453	IgAN_HDLC	0.000894749
IgAN_HDLC	4	145024452	148047972	-3.83854e-05		-5.86049e-06	0.000190428	3.01082e-10	0.026953	946	IgAN_HDLC	0.9979
IgAN_HDLC	5	10056	1267356	-2.38926e-05		-4.56334e-06	8.13263e-05	1.31372e-10	0.0371106	437	IgAN_HDLC	0.9979
IgAN_HDLC	5	141640419	142230251	2.3662e-05	0.422382	3.02816e-05	0.000103637	1.16756e-10	0.0285355	338	IgAN_HDLC	0.9979
IgAN_HDLC	5	169125063	170889081	-6.37836e-05	-1.80822	8.77227e-06	0.000141842	3.16522e-10	0.000336884	1029	IgAN_HDLC	0.109535
IgAN_HDLC	6	26778827	28669698	0.000103792	0.941806	0.00019803	6.13298e-05	1.85094e-09	0.0158437	699	IgAN_HDLC	0.9979
IgAN_HDLC	6	100287245	101862923	-3.00703e-05	-1.30891	6.60781e-06	7.98723e-05	1.97687e-10	0.0324606	514	IgAN_HDLC	0.9979
IgAN_HDLC	6	108325624	110654066	6.08227e-05	94.6486	1.25142e-09	0.000329988	7.07928e-10	0.0222559	883	IgAN_HDLC	0.9979
IgAN_HDLC	6	125336799	128759251	7.46905e-05	0.474335	5.5931e-05	0.00044331	8.27737e-10	0.00942923	1026	IgAN_HDLC	0.9979
IgAN_HDLC	6	136186368	137811295	-3.8055e-05	-1.23096	5.81604e-06	0.000164327	2.47635e-10	0.0155942	607	IgAN_HDLC	0.9979
IgAN_HDLC	7	44972152	46665658	3.42582e-05	1.30976	7.96173e-06	8.59278e-05	2.41172e-10	0.0273859	756	IgAN_HDLC	0.9979
IgAN_HDLC	7	68562932	69806895	-1.98123e-05	-1.30608	5.56261e-06	4.13665e-05	9.47215e-11	0.0417824	342	IgAN_HDLC	0.9979
IgAN_HDLC	7	77102731	77953248	2.95456e-05	0.851735	2.46351e-05	4.88452e-05	1.59794e-10	0.0194241	425	IgAN_HDLC	0.9979
IgAN_HDLC	7	88732470	89270556	-1.8617e-05	-1.13011	5.06624e-06	5.35671e-05	7.96144e-11	0.0369348	221	IgAN_HDLC	0.9979
IgAN_HDLC	7	127907054	128554075	-1.76738e-05	-1.29342	7.08831e-06	2.63413e-05	7.51222e-11	0.0414369	224	IgAN_HDLC	0.9979
IgAN_HDLC	7	130797776	131856855	-4.24825e-05	-0.884583	2.65046e-05	8.70206e-05	3.35528e-10	0.0203819	522	IgAN_HDLC	0.9979
IgAN_HDLC	7	147204549	148619685	-3.84228e-05	-1.53769	8.4004e-06	7.43253e-05	2.48214e-10	0.0147363	737	IgAN_HDLC	0.9979
IgAN_HDLC	8	21404381	22539316	-2.87309e-05	-1.28429	6.50297e-06	7.69591e-05	2.02377e-10	0.0434235	523	IgAN_HDLC	0.9979
IgAN_HDLC	8	72014069	72749564	-2.95697e-05	-2.02018	2.93141e-06	7.30869e-05	1.85231e-10	0.0298063	444	IgAN_HDLC	0.9979
IgAN_HDLC	8	116095815	117130004	-5.51638e-05	-1.21564	2.45214e-06	0.00083975	3.51883e-10	0.00327441	305	IgAN_HDLC	0.510583
IgAN_HDLC	10	21244087	23696890	-3.01973e-05	-1.29676	8.73309e-06	6.20936e-05	2.08468e-10	0.0364875	737	IgAN_HDLC	0.9979
IgAN_HDLC	10	94196690	95064828	2.74668e-05		-7.69784e-07	0.000278975	1.72531e-10	0.036519	388	IgAN_HDLC	0.9979
IgAN_HDLC	10	122807254	123853223	-4.23076e-05	-0.318434	8.4768e-05	0.000208241	4.21927e-10	0.0394292	596	IgAN_HDLC	0.9979
IgAN_HDLC	10	133356417	134858046	-3.5452e-05	-0.836865	4.69874e-05	3.81934e-05	2.20311e-10	0.0169181	684	IgAN_HDLC	0.9979
IgAN_HDLC	11	10371614	11361034	-4.183e-05	-0.609962	4.51414e-05	0.000104182	4.08438e-10	0.0384728	718	IgAN_HDLC	0.9979
IgAN_HDLC	11	31856654	33383448	-4.61989e-05	-0.923755	1.74894e-05	0.000143013	5.03472e-10	0.0394999	591	IgAN_HDLC	0.9979
IgAN_HDLC	11	132386834	133679495	-5.17185e-05	-0.930571	4.39659e-05	7.02551e-05	5.16125e-10	0.0228158	824	IgAN_HDLC	0.9979
IgAN_HDLC	12	5878686	6879279	4.12384e-05	0.854089	1.31592e-05	0.00017716	2.60008e-10	0.0105441	478	IgAN_HDLC	0.9979
IgAN_HDLC	12	25992543	27529660	-3.81058e-05	-0.949318	1.08971e-05	0.000147859	3.56927e-10	0.0436981	842	IgAN_HDLC	0.9979
IgAN_HDLC	12	50160662	51582048	4.62979e-05	1.006	2.56811e-05	8.24739e-05	3.78582e-10	0.0173372	476	IgAN_HDLC	0.9979
IgAN_HDLC	12	67039600	67817612	-2.66947e-05	-1.09045	9.01605e-06	6.64697e-05	1.75472e-10	0.0438824	411	IgAN_HDLC	0.9979
IgAN_HDLC	12	70817279	71688642	-3.83734e-05	-0.785861	2.60059e-05	9.16849e-05	2.84766e-10	0.0229673	465	IgAN_HDLC	0.9979
IgAN_HDLC	12	108506696	110111462	-9.33341e-05		-4.17269e-06	0.000879642	7.74601e-10	0.000797897	757	IgAN_HDLC	0.201779
IgAN_HDLC	12	121721831	124710880	-0.000137327	-1.58784	5.45621e-06	0.00137089	2.19332e-09	0.003365	996	IgAN_HDLC	0.510583
IgAN_HDLC	13	31384910	32983250	-3.10417e-05	-1.46723	7.0733e-06	6.3281e-05	2.24126e-10	0.0381279	863	IgAN_HDLC	0.9979
IgAN_HDLC	13	60087834	60854106	-2.47758e-05	-0.891926	2.52728e-05	3.05311e-05	6.3391e-11	0.00185943	290	IgAN_HDLC	0.352672
IgAN_HDLC	13	91970313	92912119	-1.93392e-05	-0.743431	2.15083e-05	3.14623e-05	9.19089e-11	0.0436692	391	IgAN_HDLC	0.9979
IgAN_HDLC	13	98594975	100043997	-2.99081e-05	-1.44873	7.76299e-06	5.49e-05	2.11975e-10	0.0399548	845	IgAN_HDLC	0.9979
IgAN_HDLC	14	65220775	66353557	-2.97628e-05	-1.01915	1.24389e-05	6.85621e-05	1.16583e-10	0.00584267	495	IgAN_HDLC	0.83112
IgAN_HDLC	14	93379151	94420996	2.75617e-05	1.34485	7.06237e-06	5.94723e-05	1.35322e-10	0.0178212	481	IgAN_HDLC	0.9979
IgAN_HDLC	14	98989483	99980087	-3.14223e-05		-2.2279e-07	4.72525e-05	2.06268e-10	0.0286789	619	IgAN_HDLC	0.9979
IgAN_HDLC	15	57638075	58438535	4.38116e-05	1.92123	3.22062e-06	0.000161467	4.13578e-10	0.0312149	560	IgAN_HDLC	0.9979
IgAN_HDLC	15	99128932	100077720	-4.15992e-05	-1.08791	2.10124e-05	6.95835e-05	2.67718e-10	0.0110089	535	IgAN_HDLC	0.9979
IgAN_HDLC	16	23371110	24308825	3.94243e-05	0.923251	2.06594e-05	8.82615e-05	3.66731e-10	0.0395243	427	IgAN_HDLC	0.9979
IgAN_HDLC	17	5574433	6570522	-4.0187e-05	-0.810223	6.38466e-05	3.85322e-05	3.96327e-10	0.0435248	661	IgAN_HDLC	0.9979
IgAN_HDLC	17	6572170	6975193	3.51646e-05	1.12456	3.26817e-05	2.99187e-05	1.23358e-10	0.00154512	193	IgAN_HDLC	0.319699
IgAN_HDLC	17	7725660	8704551	3.34275e-05	0.795792	1.49874e-05	0.000117729	2.61962e-10	0.038894	439	IgAN_HDLC	0.9979
IgAN_HDLC	17	37344586	38649203	-0.000142422	-1.0839	1.95757e-05	0.000881984	1.06477e-09	1.27322e-05	402	IgAN_HDLC	0.00965951
IgAN_HDLC	17	46828412	48027295	-7.4943e-05	-1.11087	2.05178e-05	0.000221823	4.14694e-10	0.00023308	434	IgAN_HDLC	0.0884151
IgAN_HDLC	17	66318466	66903293	4.96815e-05		-1.73333e-06	0.000394728	3.33795e-10	0.00654233	321	IgAN_HDLC	0.852459
IgAN_HDLC	17	75844316	76445231	0.000161013	1.3177	1.79484e-05	0.000831885	1.05139e-09	6.84535e-07	247	IgAN_HDLC	0.000894749
IgAN_HDLC	19	3304779	4347573	-6.6065e-05	-0.751269	2.36009e-05	0.00032766	8.3232e-10	0.022024	371	IgAN_HDLC	0.9979
IgAN_HDLC	19	33764103	34067891	-6.61552e-05	-1.89113	4.21614e-06	0.000290249	3.65896e-10	0.000543226	145	IgAN_HDLC	0.154548
IgAN_HDLC	19	52217405	52604625	-4.26318e-05	-1.45312	3.37982e-06	0.000254665	4.39517e-10	0.0420015	239	IgAN_HDLC	0.9979
IgAN_HDLC	20	33885155	34891416	2.72619e-05	0.833103	2.25192e-05	4.75511e-05	1.39845e-10	0.0211481	265	IgAN_HDLC	0.9979
IgAN_HDLC	20	51885269	52525657	-2.91628e-05	-1.86914	1.61446e-05	1.50781e-05	1.61086e-10	0.0215765	306	IgAN_HDLC	0.9979
IgAN_HDLC	21	28206883	28705495	2.17489e-05	1.54806	1.17326e-05	1.6823e-05	1.05402e-10	0.0341394	327	IgAN_HDLC	0.9979
IgAN_HDLC	21	39250321	40115483	-3.11802e-05	-1.38575	1.87675e-05	2.69762e-05	1.52196e-10	0.0114903	466	IgAN_HDLC	0.9979
IgAN_HDLC	22	21866569	23015302	5.14794e-05	1.36069	2.03637e-06	0.000702903	2.7968e-10	0.00208225	444	IgAN_HDLC	0.364554
IgAN_HDLC	22	29456360	30604102	-3.21533e-05	-1.20379	7.50606e-06	9.50471e-05	2.41549e-10	0.0385627	443	IgAN_HDLC	0.9979
IgAN_HF	1	9067673	9959051	-3.47751e-05		-1.21895e-05	9.95246e-05	1.89524e-10	0.0115362	340	IgAN_HF	0.999908
IgAN_HF	1	175385076	176416712	3.02455e-05	1.239	2.70511e-05	2.20291e-05	1.26976e-10	0.00727237	390	IgAN_HF	0.954952
IgAN_HF	2	16549538	18344242	5.26195e-05	0.897735	8.02089e-05	4.28326e-05	3.07608e-10	0.00269817	829	IgAN_HF	0.828404
IgAN_HF	2	22428680	23855977	3.72285e-05	0.801587	3.94915e-05	5.46192e-05	2.91533e-10	0.0292298	710	IgAN_HF	0.999908
IgAN_HF	2	34280335	35607183	2.9383e-05		-3.98655e-06	6.77718e-05	2.04018e-10	0.0396738	561	IgAN_HF	0.999908
IgAN_HF	2	37008066	38882278	-6.4316e-05	-0.770605	2.71687e-05	0.000256392	9.09778e-10	0.032981	959	IgAN_HF	0.999908
IgAN_HF	2	238209871	239122917	3.07219e-05		-5.45556e-06	4.74151e-05	2.12485e-10	0.0350676	470	IgAN_HF	0.999908
IgAN_HF	3	9195331	10526438	3.20357e-05	3.16101	8.06948e-06	1.27284e-05	2.20672e-10	0.0310405	675	IgAN_HF	0.999908
IgAN_HF	3	26393305	27606695	3.78793e-05	1.37282	2.94299e-05	2.58695e-05	1.46324e-10	0.00173953	493	IgAN_HF	0.791484
IgAN_HF	3	35243764	36481385	2.60054e-05	1.88248	1.66961e-05	1.14302e-05	1.55219e-10	0.0368582	514	IgAN_HF	0.999908
IgAN_HF	4	24993167	26468997	4.01771e-05		-1.7515e-06	0.000116144	3.23319e-10	0.0254561	722	IgAN_HF	0.999908
IgAN_HF	4	81979993	83012967	2.49076e-05		7.18748e-05	-4.84032e-07	1.40288e-10	0.0354734	444	IgAN_HF	0.999908
IgAN_HF	4	130364741	130949530	-1.73105e-05		-2.21215e-06	5.21241e-05	6.65486e-11	0.0338399	207	IgAN_HF	0.999908
IgAN_HF	4	169569516	170676328	-2.54815e-05	-3.54868	1.27378e-06	4.04783e-05	1.47509e-10	0.0359007	439	IgAN_HF	0.999908
IgAN_HF	5	1270983	1762678	-5.00876e-05	-1.59799	5.22935e-05	1.87872e-05	1.67565e-10	0.000109125	228	IgAN_HF	0.24826
IgAN_HF	5	163769738	164944949	-3.13778e-05	-1.03393	2.79012e-05	3.30096e-05	1.60976e-10	0.0133948	415	IgAN_HF	0.999908
IgAN_HF	5	169125063	170889081	4.77308e-05	2.3242	7.81415e-06	5.39719e-05	3.90345e-10	0.0156975	1014	IgAN_HF	0.999908
IgAN_HF	5	174468624	176128648	4.38165e-05		-6.76725e-06	8.51626e-05	3.57379e-10	0.020461	740	IgAN_HF	0.999908
IgAN_HF	6	26778827	28669698	-6.08979e-05	-1.18607	0.000198538	1.32782e-05	7.76927e-10	0.0289033	689	IgAN_HF	0.999908
IgAN_HF	6	63713620	65760585	3.39193e-05	1.16709	2.50313e-05	3.37445e-05	1.70713e-10	0.00943022	568	IgAN_HF	0.999908
IgAN_HF	6	97093295	98893182	3.02287e-05	1.80715	1.44467e-05	1.93678e-05	2.24616e-10	0.0436987	580	IgAN_HF	0.999908
IgAN_HF	7	52275656	53175065	-2.68867e-05	-1.93478	3.48481e-06	5.5416e-05	1.88008e-10	0.0498934	495	IgAN_HF	0.999908
IgAN_HF	7	113337327	116315205	3.77172e-05	1.37427	1.16698e-05	6.4546e-05	3.06665e-10	0.031255	878	IgAN_HF	0.999908
IgAN_HF	8	2681051	3358423	-4.87091e-05		-7.67688e-06	8.95894e-05	3.53168e-10	0.0095446	649	IgAN_HF	0.999908
IgAN_HF	8	19491428	21021401	4.97956e-05	2.02453	1.71724e-05	3.52293e-05	4.23291e-10	0.0155071	920	IgAN_HF	0.999908
IgAN_HF	9	7758579	8235898	-3.69576e-05	-1.81751	7.52967e-06	5.49136e-05	2.06567e-10	0.0101282	343	IgAN_HF	0.999908
IgAN_HF	9	36714252	37678932	3.47005e-05	1.4487	3.47943e-05	1.64894e-05	2.13987e-10	0.0176851	488	IgAN_HF	0.999908
IgAN_HF	9	92443570	93441674	-3.64941e-05	-1.61412	4.71161e-05	1.08494e-05	2.03276e-10	0.010478	479	IgAN_HF	0.999908
IgAN_HF	9	125545194	126926376	-2.85888e-05	-1.31129	3.09403e-05	1.53627e-05	1.72862e-10	0.0296724	514	IgAN_HF	0.999908
IgAN_HF	9	138817178	141146684	-4.9005e-05	-1.67657	1.59146e-05	5.36834e-05	3.36841e-10	0.00758278	799	IgAN_HF	0.954952
IgAN_HF	10	23698033	25414215	4.2081e-05	1.47046	2.50671e-05	3.2671e-05	3.16921e-10	0.0180886	729	IgAN_HF	0.999908
IgAN_HF	10	29962511	30653567	5.12217e-05	1.15153	3.32218e-05	5.95577e-05	2.15481e-10	0.000484118	401	IgAN_HF	0.550684
IgAN_HF	10	50840736	52086621	3.84999e-05	1.1886	1.32744e-05	7.90382e-05	1.40954e-10	0.0011836	177	IgAN_HF	0.673174
IgAN_HF	11	59620206	61870732	-4.28187e-05		-7.45431e-07	4.83425e-05	3.15849e-10	0.0159826	893	IgAN_HF	0.999908
IgAN_HF	11	99614560	101156501	5.88094e-05	1.22444	3.36117e-05	6.86326e-05	3.73754e-10	0.00235042	853	IgAN_HF	0.828404
IgAN_HF	12	4695425	5877653	-3.87415e-05		-2.98562e-06	3.31647e-05	3.86453e-10	0.0487543	860	IgAN_HF	0.999908
IgAN_HF	12	50160662	51582048	3.04606e-05	1.55394	2.59095e-05	1.48303e-05	1.18282e-10	0.00509787	469	IgAN_HF	0.828404
IgAN_HF	13	60087834	60854106	2.29708e-05	1.2643	2.52924e-05	1.30516e-05	7.34246e-11	0.00734582	283	IgAN_HF	0.954952
IgAN_HF	13	88191656	89057861	2.63531e-05	1.92287	1.28153e-05	1.46567e-05	8.26918e-11	0.00375533	256	IgAN_HF	0.828404
IgAN_HF	13	98594975	100043997	-3.76351e-05	-1.83013	7.49423e-06	5.64278e-05	3.03933e-10	0.030869	834	IgAN_HF	0.999908
IgAN_HF	15	23292175	24320772	-3.31336e-05	-1.30426	2.22957e-05	2.8946e-05	1.82828e-10	0.0142672	320	IgAN_HF	0.999908
IgAN_HF	15	51682775	52589995	-1.65808e-05	-1.69694	1.65334e-05	5.77451e-06	6.84931e-11	0.045127	314	IgAN_HF	0.999908
IgAN_HF	15	78640760	79259009	2.09093e-05	1.28439	9.51297e-06	2.78593e-05	1.09342e-10	0.045542	204	IgAN_HF	0.999908
IgAN_HF	15	80637749	81604871	4.70936e-05	1.13442	4.72508e-05	3.64725e-05	3.15075e-10	0.00797542	493	IgAN_HF	0.954952
IgAN_HF	15	101918830	102516259	-3.14918e-05	-1.62753	3.17554e-05	1.17902e-05	1.80243e-10	0.0189927	281	IgAN_HF	0.999908
IgAN_HF	16	5855169	6264138	4.69949e-05	1.06776	3.92291e-05	4.93797e-05	2.73632e-10	0.00449765	345	IgAN_HF	0.828404
IgAN_HF	16	27446054	29023966	3.29558e-05	0.863653	4.06004e-05	3.58637e-05	2.15889e-10	0.024901	470	IgAN_HF	0.999908
IgAN_HF	16	59889269	60744157	3.45759e-05	1.97241	1.16891e-05	2.62891e-05	1.5011e-10	0.00477135	316	IgAN_HF	0.828404
IgAN_HF	16	74730819	75517115	-3.23116e-05	-0.918408	1.83422e-05	6.74829e-05	1.68867e-10	0.012901	316	IgAN_HF	0.999908
IgAN_HF	17	1481897	2613925	7.07086e-05	0.582735	6.77305e-05	0.000217379	4.56963e-10	0.000940508	496	IgAN_HF	0.673174
IgAN_HF	17	33616080	34393028	-2.86827e-05	-2.14135	3.68147e-05	4.87353e-06	1.52358e-10	0.0201395	314	IgAN_HF	0.999908
IgAN_HF	17	37344586	38649203	3.23655e-05	0.959237	1.89933e-05	5.99393e-05	2.08109e-10	0.0248612	386	IgAN_HF	0.999908
IgAN_HF	17	76446689	77093768	-2.75955e-05	-1.5906	2.1027e-05	1.43146e-05	1.91657e-10	0.0462264	332	IgAN_HF	0.999908
IgAN_HF	18	6630840	7373590	3.13374e-05		-1.21506e-06	2.65919e-05	2.16185e-10	0.0330618	424	IgAN_HF	0.999908
IgAN_HF	18	24972728	26873513	-3.76393e-05	-22.455	3.8316e-08	7.33293e-05	2.51992e-10	0.0177358	765	IgAN_HF	0.999908
IgAN_HF	18	47263681	47814821	-3.05344e-05	-1.36517	1.08533e-05	4.60939e-05	1.3238e-10	0.00795759	350	IgAN_HF	0.954952
IgAN_HF	19	32145233	33763475	-4.51742e-05	-2.12277	1.82788e-05	2.47758e-05	2.55273e-10	0.00469265	647	IgAN_HF	0.828404
IgAN_HF	19	54099626	54702450	-3.13017e-05	-21.6966	1.14787e-05	1.81325e-07	2.41297e-10	0.0438964	247	IgAN_HF	0.999908
IgAN_HF	20	9746345	11013570	5.60036e-05	1.35509	3.81158e-05	4.48115e-05	3.96929e-10	0.00493892	735	IgAN_HF	0.828404
IgAN_HF	20	62119875	62962870	4.01694e-05	1.52325	1.76153e-05	3.94784e-05	2.65441e-10	0.013681	364	IgAN_HF	0.999908
IgAN_HF	22	40095174	41405753	2.86153e-05	1.22536	2.02798e-05	2.68909e-05	9.40062e-11	0.00316394	350	IgAN_HF	0.828404
IgAN_HLP	1	62108681	63376404	-4.13478e-05	-1.14899	1.31401e-05	9.85544e-05	2.07492e-10	0.00409872	554	IgAN_HLP	0.999212
IgAN_HLP	1	106642705	107432265	2.49221e-05	3.76831	9.86889e-07	4.43209e-05	1.1672e-10	0.0210654	307	IgAN_HLP	0.999212
IgAN_HLP	1	175385076	176416712	3.31825e-05		2.7034e-05	-3.22793e-06	1.35902e-10	0.00442162	390	IgAN_HLP	0.999212
IgAN_HLP	2	161078891	163358537	2.94253e-05	1.26292	3.23432e-05	1.67846e-05	2.00233e-10	0.0375738	780	IgAN_HLP	0.999212
IgAN_HLP	3	115282058	116450487	-3.00058e-05	-1.59616	8.22605e-06	4.296e-05	2.02509e-10	0.0349839	535	IgAN_HLP	0.999212
IgAN_HLP	3	130244120	131373405	-1.89537e-05	-1.36278	1.57137e-05	1.231e-05	8.67501e-11	0.0418532	381	IgAN_HLP	0.999212
IgAN_HLP	4	5047695	5971152	5.07902e-05	3.97881	1.92632e-06	8.45914e-05	3.58521e-10	0.00730969	651	IgAN_HLP	0.999212
IgAN_HLP	4	7136158	8054472	-6.61632e-05	-1.11667	5.25716e-05	6.67777e-05	4.70104e-10	0.00227667	710	IgAN_HLP	0.999212
IgAN_HLP	4	8055323	9408136	-3.06006e-05	-1.35385	4.45537e-05	1.14666e-05	2.31992e-10	0.044531	407	IgAN_HLP	0.999212
IgAN_HLP	4	13002905	14394452	-3.7691e-05		-7.87101e-06	3.81031e-05	3.01869e-10	0.0300567	725	IgAN_HLP	0.999212
IgAN_HLP	4	32593453	33640100	-2.39359e-05	-1.71354	1.21156e-05	1.61052e-05	8.696e-11	0.0102646	251	IgAN_HLP	0.999212
IgAN_HLP	4	60145181	61371992	2.96449e-05	1.6027	8.3311e-06	4.10672e-05	1.47154e-10	0.0145339	417	IgAN_HLP	0.999212
IgAN_HLP	4	81979993	83012967	3.74337e-05	3.38426	7.18778e-05	1.70217e-06	1.42138e-10	0.00169037	444	IgAN_HLP	0.999212
IgAN_HLP	4	130364741	130949530	-1.78981e-05		-2.21177e-06	3.10902e-05	6.54427e-11	0.0269346	207	IgAN_HLP	0.999212
IgAN_HLP	5	161688913	162741298	2.96601e-05	1.87137	1.16584e-05	2.15471e-05	1.34348e-10	0.0104996	342	IgAN_HLP	0.999212
IgAN_HLP	6	165246062	166191910	4.16719e-05	3.94641	2.54461e-06	4.38188e-05	3.74905e-10	0.0313816	620	IgAN_HLP	0.999212
IgAN_HLP	8	27759839	29277590	-3.32838e-05		-5.76312e-07	5.9374e-05	2.65351e-10	0.041027	662	IgAN_HLP	0.999212
IgAN_HLP	8	102944509	103730879	3.27692e-05	1.29463	4.84619e-05	1.32202e-05	2.01694e-10	0.0210337	394	IgAN_HLP	0.999212
IgAN_HLP	9	34771534	36712124	-4.61246e-05	-1.59244	1.4991e-05	5.59641e-05	2.65426e-10	0.00463834	690	IgAN_HLP	0.999212
IgAN_HLP	9	83455867	84388566	-5.38506e-05	-1.32064	2.15788e-05	7.70523e-05	3.9071e-10	0.00644274	461	IgAN_HLP	0.999212
IgAN_HLP	9	92443570	93441674	-3.2876e-05	-2.21067	4.71161e-05	4.694e-06	2.13069e-10	0.0243057	479	IgAN_HLP	0.999212
IgAN_HLP	9	125545194	126926376	3.41282e-05	1.10321	3.09403e-05	3.09306e-05	1.72006e-10	0.0092626	514	IgAN_HLP	0.999212
IgAN_HLP	9	136429816	136979539	-3.86683e-05	-1.7003	4.05105e-06	0.000127671	2.82065e-10	0.0213128	335	IgAN_HLP	0.999212
IgAN_HLP	10	50840736	52086621	-2.06441e-05	-1.25572	1.32744e-05	2.03607e-05	7.16801e-11	0.0147544	177	IgAN_HLP	0.999212
IgAN_HLP	10	94196690	95064828	-2.24108e-05		-1.27387e-06	3.86869e-05	1.09734e-10	0.0324053	383	IgAN_HLP	0.999212
IgAN_HLP	11	115652723	117097952	5.44451e-05		-1.30891e-05	0.000386369	6.90693e-10	0.038298	754	IgAN_HLP	0.999212
IgAN_HLP	12	117087697	117644288	2.49318e-05	1.78562	1.31777e-05	1.4794e-05	8.47868e-11	0.00677655	198	IgAN_HLP	0.999212
IgAN_HLP	14	59135989	61649612	3.42155e-05	1.07285	2.21458e-05	4.59276e-05	2.3933e-10	0.0269879	989	IgAN_HLP	0.999212
IgAN_HLP	14	65220775	66353557	2.80511e-05	1.73797	1.00379e-05	2.59522e-05	1.3763e-10	0.0167994	486	IgAN_HLP	0.999212
IgAN_HLP	15	49078966	50004817	-2.4909e-05	-1.33441	1.17588e-05	2.96326e-05	6.25089e-11	0.00162967	287	IgAN_HLP	0.999212
IgAN_HLP	15	64335804	65101626	1.11905e-05	1.25327	5.0949e-06	1.56486e-05	3.07971e-11	0.0437497	182	IgAN_HLP	0.999212
IgAN_HLP	15	96500358	97091511	-3.26828e-05	-1.13314	3.01705e-05	2.75734e-05	2.19466e-10	0.0273732	342	IgAN_HLP	0.999212
IgAN_HLP	15	101918830	102516259	-3.57155e-05	-0.984479	3.17627e-05	4.14365e-05	1.71113e-10	0.00632713	281	IgAN_HLP	0.999212
IgAN_HLP	16	70887506	72915425	3.64083e-05	0.70555	2.37521e-05	0.00011211	2.67332e-10	0.0259626	578	IgAN_HLP	0.999212
IgAN_HLP	17	5574433	6570522	4.18e-05	0.560605	6.39737e-05	8.69035e-05	4.15748e-10	0.0403612	652	IgAN_HLP	0.999212
IgAN_HLP	17	32677947	33614452	-3.40007e-05	-2.96088	1.02406e-05	1.28768e-05	2.95604e-10	0.0479768	539	IgAN_HLP	0.999212
IgAN_HLP	17	46828412	48027295	3.86419e-05	1.03164	1.97431e-05	7.10629e-05	2.13324e-10	0.00815242	429	IgAN_HLP	0.999212
IgAN_HLP	17	76446689	77093768	-3.92279e-05	-1.23167	2.10229e-05	4.82511e-05	2.58498e-10	0.0146927	332	IgAN_HLP	0.999212
IgAN_HLP	18	12737582	14358413	-3.55276e-05	-0.633423	3.8277e-05	8.21879e-05	2.93805e-10	0.0382001	652	IgAN_HLP	0.999212
IgAN_HLP	18	56754050	57504565	-3.64671e-05		1.61164e-06	-3.563e-06	2.19949e-10	0.0139365	503	IgAN_HLP	0.999212
IgAN_HLP	21	36190040	37303320	5.6464e-05	1.56238	1.49084e-05	8.76078e-05	2.6513e-10	0.000524925	589	IgAN_HLP	0.999212
IgAN_HTN	1	6134990	7245669	3.56367e-05	2.14957	1.68569e-06	0.000163047	2.88888e-10	0.0360219	481	IgAN_HTN	0.999636
IgAN_HTN	1	7604831	9067142	-4.34206e-05	-0.931791	1.08654e-05	0.000199852	4.71914e-10	0.0456323	530	IgAN_HTN	0.999636
IgAN_HTN	1	23085227	24527501	4.4902e-05	1.04282	1.75788e-05	0.000105469	3.06765e-10	0.0103569	496	IgAN_HTN	0.795983
IgAN_HTN	1	105193022	106641877	-3.60371e-05	-1.4317	2.24982e-05	2.81612e-05	2.47329e-10	0.0219368	439	IgAN_HTN	0.92419
IgAN_HTN	1	175385076	176416712	6.02007e-05	1.0571	2.70832e-05	0.000119749	2.87821e-10	0.00038749	390	IgAN_HTN	0.267302
IgAN_HTN	1	228101119	229075210	3.64675e-05	1.00362	7.23328e-06	0.000182532	2.69446e-10	0.0263088	341	IgAN_HTN	0.961322
IgAN_HTN	2	16549538	18344242	7.82424e-05	0.745919	8.02089e-05	0.000137176	6.96584e-10	0.00303149	829	IgAN_HTN	0.478943
IgAN_HTN	2	42088016	42947335	5.38202e-05	1.20789	2.20289e-05	9.01247e-05	2.5533e-10	0.00075668	414	IgAN_HTN	0.29252
IgAN_HTN	2	73174848	74121000	2.88859e-05	1.44353	1.15059e-05	3.48015e-05	1.34485e-10	0.0127437	285	IgAN_HTN	0.811499
IgAN_HTN	2	195117932	197307918	4.78754e-05	0.861818	3.23023e-05	9.55347e-05	4.09526e-10	0.0179929	741	IgAN_HTN	0.843894
IgAN_HTN	2	201572564	202829668	4.02659e-05	2.24039	5.16217e-06	6.25743e-05	2.47033e-10	0.0104105	457	IgAN_HTN	0.795983
IgAN_HTN	2	224003069	225832409	4.91687e-05	0.837682	4.90159e-05	7.02882e-05	4.56753e-10	0.0214122	792	IgAN_HTN	0.919108
IgAN_HTN	2	225833758	227531180	6.87459e-05	0.614196	5.2991e-05	0.000236417	6.95899e-10	0.00916076	657	IgAN_HTN	0.795983
IgAN_HTN	3	13524741	14309204	3.31267e-05		-6.01299e-06	8.91495e-05	2.53424e-10	0.0374416	386	IgAN_HTN	0.999636
IgAN_HTN	3	18886158	20752492	4.24015e-05		-3.06177e-06	0.000263751	4.57024e-10	0.0473218	658	IgAN_HTN	0.999636
IgAN_HTN	3	26393305	27606695	5.53262e-05	0.574558	2.94299e-05	0.000315068	5.71811e-10	0.0206849	493	IgAN_HTN	0.904965
IgAN_HTN	3	35243764	36481385	4.09953e-05	0.933625	1.66961e-05	0.00011548	3.69135e-10	0.0328642	514	IgAN_HTN	0.999636
IgAN_HTN	4	686563	1422863	3.10191e-05	0.964247	1.12755e-05	9.17797e-05	1.76676e-10	0.0196128	326	IgAN_HTN	0.892381
IgAN_HTN	4	8055323	9408136	-3.96185e-05	-0.645487	4.45537e-05	8.45548e-05	3.84662e-10	0.0433798	407	IgAN_HTN	0.999636
IgAN_HTN	4	14394902	15849986	4.18954e-05	1.27983	7.98269e-06	0.000134239	3.91402e-10	0.0342042	701	IgAN_HTN	0.999636
IgAN_HTN	4	81979993	83012967	5.91667e-05	0.89091	7.18748e-05	6.13635e-05	2.86211e-10	0.000469982	444	IgAN_HTN	0.267302
IgAN_HTN	4	142808503	145021868	5.46242e-05	2.8499	1.34391e-06	0.000273365	2.97793e-10	0.00154872	670	IgAN_HTN	0.321381
IgAN_HTN	4	174833988	176193705	4.55932e-05	1.91402	1.07706e-05	5.26826e-05	4.84756e-10	0.0383774	569	IgAN_HTN	0.999636
IgAN_HTN	5	1270983	1762678	-6.60527e-05	-0.984156	5.22935e-05	8.61401e-05	4.00749e-10	0.000968407	228	IgAN_HTN	0.29252
IgAN_HTN	5	6859297	7852978	-3.71521e-05		-1.48948e-06	0.000102116	3.22064e-10	0.0384337	509	IgAN_HTN	0.999636
IgAN_HTN	5	31748611	33944217	8.53208e-05	0.499801	5.42152e-05	0.000537521	1.26734e-09	0.0165449	1052	IgAN_HTN	0.83308
IgAN_HTN	5	40955561	42620153	3.58979e-05		-6.12678e-07	0.00012771	2.84074e-10	0.0331822	583	IgAN_HTN	0.999636
IgAN_HTN	5	158492279	159135376	4.12925e-05		-5.48022e-07	0.00015224	4.24169e-10	0.0449693	289	IgAN_HTN	0.999636
IgAN_HTN	5	169125063	170889081	8.19735e-05	1.52337	7.81415e-06	0.000370559	6.50726e-10	0.0013114	1014	IgAN_HTN	0.321381
IgAN_HTN	5	170891834	171772889	-3.55691e-05	-0.708399	5.46342e-05	4.61452e-05	3.25151e-10	0.0485455	445	IgAN_HTN	0.999636
IgAN_HTN	6	78958134	79861169	3.31594e-05		-1.53261e-06	0.000290682	1.97083e-10	0.0181762	318	IgAN_HTN	0.843894
IgAN_HTN	6	125336799	128759251	0.000204479	0.970133	5.65351e-05	0.000785811	1.85e-09	1.99379e-06	1011	IgAN_HTN	0.00453587
IgAN_HTN	6	128759755	130538497	-6.75838e-05	-0.725885	3.91303e-05	0.000221532	8.17599e-10	0.0180988	870	IgAN_HTN	0.843894
IgAN_HTN	6	164006012	165242243	-5.292e-05	-0.794996	5.28461e-05	8.38487e-05	4.8925e-10	0.0167335	696	IgAN_HTN	0.83308
IgAN_HTN	7	1493090	2479029	6.41156e-05	1.75073	6.44327e-06	0.000208154	5.44472e-10	0.00600072	362	IgAN_HTN	0.620529
IgAN_HTN	7	49131824	49821750	2.69064e-05	2.85611	1.19572e-05	7.42219e-06	1.69832e-10	0.0389562	307	IgAN_HTN	0.999636
IgAN_HTN	7	93340137	95171731	4.41497e-05	1.78227	7.18308e-06	8.54275e-05	4.20313e-10	0.0312808	694	IgAN_HTN	0.999636
IgAN_HTN	7	113337327	116315205	5.11232e-05	1.26961	1.16698e-05	0.000138942	5.43194e-10	0.0282701	878	IgAN_HTN	0.961322
IgAN_HTN	7	116317043	118347634	4.2997e-05	1.67935	4.76875e-06	0.000137464	3.85619e-10	0.0285555	667	IgAN_HTN	0.961322
IgAN_HTN	8	24457122	25461315	-3.2464e-05	-1.61286	2.18764e-05	1.85198e-05	2.407e-10	0.0363948	445	IgAN_HTN	0.999636
IgAN_HTN	8	25461344	26681450	6.84466e-05	1.04258	1.43947e-05	0.000299419	9.31819e-10	0.0249444	757	IgAN_HTN	0.961322
IgAN_HTN	8	66025862	67192642	-3.25623e-05	-0.904618	2.84186e-05	4.55927e-05	2.56682e-10	0.0421092	414	IgAN_HTN	0.999636
IgAN_HTN	8	101451169	102937063	5.91857e-05	3.08869	2.05546e-06	0.000178639	5.20408e-10	0.00947433	711	IgAN_HTN	0.795983
IgAN_HTN	9	5273896	6144065	3.66016e-05	5.07935	7.52997e-07	6.89589e-05	2.33201e-10	0.0165383	407	IgAN_HTN	0.83308
IgAN_HTN	9	13797496	14712257	4.8785e-05	2.63249	3.21217e-06	0.000106915	4.92575e-10	0.0279409	647	IgAN_HTN	0.961322
IgAN_HTN	9	92443570	93441674	3.40495e-05	0.578225	4.71161e-05	7.35968e-05	2.95027e-10	0.0474401	479	IgAN_HTN	0.999636
IgAN_HTN	9	122258577	124870612	4.72612e-05	1.84768	6.36932e-06	0.000102722	5.68775e-10	0.0475145	1075	IgAN_HTN	0.999636
IgAN_HTN	9	129477886	131429495	8.84384e-05	1.09159	2.02513e-05	0.000324122	1.16494e-09	0.00956603	640	IgAN_HTN	0.795983
IgAN_HTN	9	136429816	136979539	-7.97811e-05	-2.0063	4.05105e-06	0.000390336	6.89701e-10	0.00238255	335	IgAN_HTN	0.416947
IgAN_HTN	10	13719970	14411956	4.34839e-05	1.38102	8.16197e-06	0.000121469	3.89612e-10	0.0275956	540	IgAN_HTN	0.961322
IgAN_HTN	10	21244087	23696890	5.77864e-05	1.56944	7.92825e-06	0.000170996	5.19662e-10	0.0112472	721	IgAN_HTN	0.799604
IgAN_HTN	10	23698033	25414215	7.0664e-05	1.21635	2.50671e-05	0.00013464	9.27319e-10	0.0203133	729	IgAN_HTN	0.904965
IgAN_HTN	10	68430236	69893580	-4.59988e-05	-0.987969	1.65462e-05	0.000131011	3.47843e-10	0.0136497	623	IgAN_HTN	0.811499
IgAN_HTN	10	130282817	131192968	5.37957e-05	1.71181	1.15669e-05	8.53819e-05	4.41921e-10	0.0104965	577	IgAN_HTN	0.795983
IgAN_HTN	11	12019010	13133902	-4.99028e-05		-1.65081e-06	0.000108458	5.58009e-10	0.0346403	750	IgAN_HTN	0.999636
IgAN_HTN	11	31856654	33383448	5.74061e-05	1.14167	1.60127e-05	0.000157896	6.88926e-10	0.028734	582	IgAN_HTN	0.961322
IgAN_HTN	11	99614560	101156501	7.49749e-05	0.533446	3.36117e-05	0.000587706	1.40904e-09	0.0457867	853	IgAN_HTN	0.999636
IgAN_HTN	11	115652723	117097952	5.14055e-05		-1.30891e-05	0.000243027	6.28323e-10	0.0402887	754	IgAN_HTN	0.999636
IgAN_HTN	12	22327634	22943718	2.49432e-05	1.28886	7.11404e-06	5.26472e-05	1.50007e-10	0.0416938	213	IgAN_HTN	0.999636
IgAN_HTN	12	56795415	57534912	4.56815e-05	0.66728	3.34196e-05	0.000140237	4.11383e-10	0.0243063	251	IgAN_HTN	0.961322
IgAN_HTN	12	117087697	117644288	2.93738e-05	1.50968	1.31774e-05	2.8729e-05	2.11782e-10	0.0435456	198	IgAN_HTN	0.999636
IgAN_HTN	12	131408716	132012266	3.8269e-05	1.7925	1.12925e-05	4.03632e-05	2.84571e-10	0.0232946	383	IgAN_HTN	0.961322
IgAN_HTN	13	31384910	32983250	5.50124e-05	1.55566	7.08209e-06	0.000176575	4.66794e-10	0.0108893	855	IgAN_HTN	0.799136
IgAN_HTN	13	82580994	84132765	-3.51702e-05	-1.08737	1.67217e-05	6.25625e-05	1.97849e-10	0.0124057	507	IgAN_HTN	0.811499
IgAN_HTN	13	90869873	91967960	3.2607e-05		-7.39098e-06	8.46062e-05	2.1558e-10	0.0263652	421	IgAN_HTN	0.961322
IgAN_HTN	13	97521207	98589842	3.4802e-05	7.25014	2.68291e-07	8.58838e-05	2.10787e-10	0.0165263	411	IgAN_HTN	0.83308
IgAN_HTN	13	110338913	111432821	0.000102832	0.685545	9.44905e-05	0.000238121	1.21351e-09	0.00315786	738	IgAN_HTN	0.478943
IgAN_HTN	14	23607866	24904154	6.30437e-05	0.728405	3.52945e-05	0.000212241	7.8039e-10	0.024023	564	IgAN_HTN	0.961322
IgAN_HTN	14	34769883	36344816	3.23416e-05	1.78274	4.95232e-06	6.64568e-05	2.63134e-10	0.046178	551	IgAN_HTN	0.999636
IgAN_HTN	14	67991028	69355606	7.02492e-05	0.827946	2.79568e-05	0.000257509	4.39897e-10	0.000809887	648	IgAN_HTN	0.29252
IgAN_HTN	14	74252993	75747118	3.5943e-05		-1.7287e-07	7.97884e-05	2.90738e-10	0.0350342	546	IgAN_HTN	0.999636
IgAN_HTN	14	102341650	104759919	5.93127e-05	1.06897	1.33501e-05	0.000230609	4.4689e-10	0.00502007	802	IgAN_HTN	0.601087
IgAN_HTN	15	52590615	53014125	-2.96656e-05	-1.00141	1.63801e-05	5.35751e-05	1.54057e-10	0.0168447	175	IgAN_HTN	0.83308
IgAN_HTN	15	60670287	61803306	5.06033e-05		-1.58051e-05	0.000116056	5.85538e-10	0.0365078	716	IgAN_HTN	0.999636
IgAN_HTN	15	74453873	75516403	-3.24856e-05	-3.69767	6.24811e-07	0.000123531	2.4153e-10	0.0365923	375	IgAN_HTN	0.999636
IgAN_HTN	15	80637749	81604871	8.61434e-05	0.610399	4.72508e-05	0.000421509	1.29741e-09	0.0167766	493	IgAN_HTN	0.83308
IgAN_HTN	15	96500358	97091511	-4.02703e-05	-0.757095	3.0171e-05	9.37729e-05	4.20887e-10	0.0496561	342	IgAN_HTN	0.999636
IgAN_HTN	16	5115228	5854496	4.05811e-05	1.54759	1.30437e-05	5.27154e-05	3.76001e-10	0.0363663	443	IgAN_HTN	0.999636
IgAN_HTN	16	56908045	57663112	-6.4636e-05	-0.675843	0.000101453	9.01552e-05	4.86869e-10	0.00339694	409	IgAN_HTN	0.483002
IgAN_HTN	16	78710328	79368760	6.66925e-05	1.174	2.98641e-05	0.000108061	6.4092e-10	0.00842959	740	IgAN_HTN	0.795983
IgAN_HTN	17	1481897	2613925	9.57477e-05	0.912965	6.77305e-05	0.000162392	7.27646e-10	0.000385949	496	IgAN_HTN	0.267302
IgAN_HTN	17	5574433	6570522	7.79009e-05	0.543479	6.39737e-05	0.000321157	6.06034e-10	0.00155393	652	IgAN_HTN	0.321381
IgAN_HTN	17	14210015	14499605	-3.02748e-05	-4.07012	4.4471e-06	1.24415e-05	1.86803e-10	0.0267548	190	IgAN_HTN	0.961322
IgAN_HTN	17	46828412	48027295	0.00011672	1.16654	1.9742e-05	0.000507104	1.26433e-09	0.00102864	429	IgAN_HTN	0.29252
IgAN_HTN	17	74910943	75471247	5.02287e-05	1.38378	1.48948e-05	8.84576e-05	4.08984e-10	0.0130027	320	IgAN_HTN	0.811499
IgAN_HTN	17	76446689	77093768	-4.56152e-05	-0.684884	2.1027e-05	0.000210963	4.21612e-10	0.0263149	332	IgAN_HTN	0.961322
IgAN_HTN	18	42606091	43295247	5.09458e-05	5.59501	9.52232e-07	8.70707e-05	3.08809e-10	0.00374231	434	IgAN_HTN	0.485565
IgAN_HTN	18	55808692	56752598	3.7537e-05	1.11761	9.11095e-06	0.000123815	2.89009e-10	0.0272426	516	IgAN_HTN	0.961322
IgAN_HTN	18	66404118	67569547	3.96734e-05	0.836971	3.31543e-05	6.77701e-05	3.48275e-10	0.0335132	605	IgAN_HTN	0.999636
IgAN_HTN	18	77151867	78017074	3.86759e-05	1.16468	8.18296e-06	0.000134759	2.46575e-10	0.0137778	341	IgAN_HTN	0.811499
IgAN_HTN	19	3304779	4347573	5.92395e-05	0.925963	2.32743e-05	0.000175856	4.57189e-10	0.00559646	371	IgAN_HTN	0.606283
IgAN_HTN	19	9013231	10029966	-4.63244e-05	-0.866237	3.52234e-05	8.11922e-05	3.61852e-10	0.0148813	392	IgAN_HTN	0.83308
IgAN_HTN	19	49925208	50774141	4.24738e-05		-1.22835e-05	0.000151369	2.34315e-10	0.00552472	281	IgAN_HTN	0.606283
IgAN_HTN	20	5305400	6636139	6.16805e-05		-1.05074e-05	0.000178577	6.28907e-10	0.0139114	745	IgAN_HTN	0.811499
IgAN_HTN	20	9746345	11013570	9.50587e-05	0.586375	3.81152e-05	0.0006895	1.08125e-09	0.00384184	735	IgAN_HTN	0.485565
IgAN_HTN	20	18896895	19707457	-5.21023e-05	-0.757444	5.09521e-05	9.2865e-05	3.79413e-10	0.00747602	506	IgAN_HTN	0.739476
IgAN_HTN	20	41195111	42188284	4.42102e-05		-3.58471e-06	0.000134193	4.18098e-10	0.0306074	517	IgAN_HTN	0.999636
IgAN_HTN	20	57320545	58295563	0.000136689	1.14274	6.75932e-06	0.00211676	1.9856e-09	0.00215837	517	IgAN_HTN	0.409191
IgAN_HTN	21	17305471	18457656	3.64683e-05	1.36454	1.73189e-05	4.12419e-05	3.04622e-10	0.036666	431	IgAN_HTN	0.999636
IgAN_HTN	21	39250321	40115483	4.41654e-05	1.07859	1.91252e-05	8.76685e-05	3.10979e-10	0.0122633	472	IgAN_HTN	0.811499
IgAN_HTN	21	45603905	46174491	3.53266e-05	1.12474	1.60664e-05	6.14018e-05	2.89914e-10	0.0380093	262	IgAN_HTN	0.999636
IgAN_LDLC	1	62108681	63376404	-0.000181594	-1.13204	1.30728e-05	0.00196839	1.09646e-09	4.1558e-08	559	IgAN_LDLC	4.72722e-05
IgAN_LDLC	1	91867046	93351477	-4.01693e-05	-0.614498	1.22754e-05	0.000348105	3.76273e-10	0.0383753	599	IgAN_LDLC	0.999915
IgAN_LDLC	1	175385076	176416712	2.74796e-05	1.37561	2.73992e-05	1.45645e-05	1.35175e-10	0.0181015	390	IgAN_LDLC	0.999915
IgAN_LDLC	2	225833758	227531180	3.01125e-05	0.615802	5.3491e-05	4.47022e-05	2.05587e-10	0.0357164	663	IgAN_LDLC	0.999915
IgAN_LDLC	3	26393305	27606695	-3.8862e-05	-1.47448	2.91845e-05	2.38024e-05	1.03753e-10	0.000136036	497	IgAN_LDLC	0.0773703
IgAN_LDLC	3	58067795	58700675	-2.72512e-05		-5.58953e-06	0.000247108	1.6328e-10	0.0329538	317	IgAN_LDLC	0.999915
IgAN_LDLC	3	98300731	100591006	-3.36565e-05	-2.14636	2.96122e-06	8.30353e-05	1.94153e-10	0.0157162	864	IgAN_LDLC	0.999915
IgAN_LDLC	3	121336367	122692039	-3.39757e-05	-0.694347	1.26971e-05	0.000188573	2.67063e-10	0.0376143	622	IgAN_LDLC	0.999915
IgAN_LDLC	4	686563	1422863	-1.63637e-05	-0.98658	1.10982e-05	2.47881e-05	6.16011e-11	0.0370779	333	IgAN_LDLC	0.999915
IgAN_LDLC	4	14394902	15849986	2.83657e-05	1.69818	7.74284e-06	3.60347e-05	1.3779e-10	0.0156712	709	IgAN_LDLC	0.999915
IgAN_LDLC	4	16521003	18752293	3.63651e-05	3.41524	3.19978e-06	3.54329e-05	1.90829e-10	0.00847672	944	IgAN_LDLC	0.771243
IgAN_LDLC	4	57420107	58696072	-2.72001e-05	-1.37719	1.72864e-05	2.25656e-05	1.48954e-10	0.0258364	667	IgAN_LDLC	0.999915
IgAN_LDLC	4	81979993	83012967	2.93225e-05	0.837939	7.37798e-05	1.65974e-05	7.75619e-11	0.000870079	453	IgAN_LDLC	0.197943
IgAN_LDLC	4	185477964	185932497	-2.14957e-05		-3.33358e-06	3.30782e-05	4.73581e-11	0.00178658	233	IgAN_LDLC	0.312651
IgAN_LDLC	6	125336799	128759251	-7.80394e-05	-0.668619	5.59347e-05	0.000243551	4.82099e-10	0.000379082	1026	IgAN_LDLC	0.143735
IgAN_LDLC	6	128759755	130538497	-3.74321e-05	-0.626701	3.83797e-05	9.29537e-05	3.3589e-10	0.0411096	868	IgAN_LDLC	0.999915
IgAN_LDLC	7	20608	1490775	3.19052e-05		-1.10081e-05	0.000338038	2.33043e-10	0.0366188	429	IgAN_LDLC	0.999915
IgAN_LDLC	7	28039590	28710596	3.30359e-05	1.51021	1.17395e-05	4.07616e-05	1.38348e-10	0.00497471	404	IgAN_LDLC	0.595656
IgAN_LDLC	7	71874997	73996533	-3.57305e-05	-0.926164	1.6003e-05	9.30042e-05	2.0703e-10	0.0130185	439	IgAN_LDLC	0.987236
IgAN_LDLC	7	73997700	76550299	-3.91282e-05	-1.41556	3.97474e-06	0.000192226	2.2509e-10	0.00910664	409	IgAN_LDLC	0.771243
IgAN_LDLC	7	104158491	105425027	-2.27157e-05	-1.30734	6.83914e-06	4.41442e-05	1.27817e-10	0.0445109	526	IgAN_LDLC	0.999915
IgAN_LDLC	8	86990451	87562786	-1.50073e-05	-0.793198	1.53602e-05	2.33046e-05	4.88666e-11	0.0318078	215	IgAN_LDLC	0.999915
IgAN_LDLC	8	108646968	110761074	-2.97635e-05	-1.15409	1.5727e-05	4.22905e-05	1.86358e-10	0.0292372	784	IgAN_LDLC	0.999915
IgAN_LDLC	8	141358681	143750205	4.2731e-05		-1.83896e-05	0.000113599	2.95772e-10	0.012968	963	IgAN_LDLC	0.987236
IgAN_LDLC	9	5273896	6144065	-2.71354e-05	-5.76648	4.08385e-07	5.42227e-05	1.05803e-10	0.00833787	409	IgAN_LDLC	0.771243
IgAN_LDLC	9	95855100	97719592	2.8925e-05	1.74236	5.41962e-06	5.08513e-05	2.10737e-10	0.0463141	804	IgAN_LDLC	0.999915
IgAN_LDLC	9	104553938	105041375	-1.94048e-05	-1.42619	2.7071e-05	6.83848e-06	8.64867e-11	0.0369266	328	IgAN_LDLC	0.999915
IgAN_LDLC	9	136429816	136979539	-2.36773e-05	-2.40736	3.30568e-06	2.92633e-05	1.16452e-10	0.0282275	340	IgAN_LDLC	0.999915
IgAN_LDLC	10	29962511	30653567	2.16624e-05	1.11784	3.28814e-05	1.1421e-05	1.0658e-10	0.0358778	406	IgAN_LDLC	0.999915
IgAN_LDLC	10	80874523	81881954	-2.1317e-05		-4.46736e-06	3.55122e-05	9.35122e-11	0.027496	331	IgAN_LDLC	0.999915
IgAN_LDLC	11	16790799	18788126	-6.39901e-05	-0.909652	2.11184e-05	0.000234323	5.12522e-10	0.00470527	981	IgAN_LDLC	0.595656
IgAN_LDLC	11	77904339	79723318	3.69983e-05	0.799893	1.6506e-05	0.000129616	2.78622e-10	0.0266553	957	IgAN_LDLC	0.999915
IgAN_LDLC	11	113105405	113958177	-3.88369e-05	-0.947308	4.93692e-05	3.40447e-05	2.05443e-10	0.0067373	428	IgAN_LDLC	0.729874
IgAN_LDLC	11	115652723	117097952	8.01177e-05		-1.30649e-05	0.000719722	1.50481e-09	0.0388927	757	IgAN_LDLC	0.999915
IgAN_LDLC	12	5878686	6879279	4.33231e-05	1.61518	1.32012e-05	5.44982e-05	1.85207e-10	0.00145558	477	IgAN_LDLC	0.301041
IgAN_LDLC	12	50160662	51582048	6.81156e-05	1.06184	2.56802e-05	0.000160243	5.38173e-10	0.00332261	476	IgAN_LDLC	0.477668
IgAN_LDLC	12	70817279	71688642	3.23823e-05	1.13381	2.60429e-05	3.13219e-05	1.54374e-10	0.00915322	465	IgAN_LDLC	0.771243
IgAN_LDLC	12	110112932	113027651	9.9849e-05	0.995629	2.86839e-05	0.000350634	1.85723e-09	0.020508	661	IgAN_LDLC	0.999915
IgAN_LDLC	12	113030227	113877766	4.14104e-05	0.885023	2.34699e-05	9.3282e-05	3.24972e-10	0.0216111	376	IgAN_LDLC	0.999915
IgAN_LDLC	13	110338913	111432821	-8.78702e-05	-0.649002	9.88699e-05	0.000185407	1.09164e-09	0.00782538	745	IgAN_LDLC	0.771243
IgAN_LDLC	14	20878890	21267077	-3.60177e-05	-2.39908	2.29823e-05	9.80733e-06	1.09629e-10	0.00058181	323	IgAN_LDLC	0.177145
IgAN_LDLC	14	67991028	69355606	-3.2551e-05	-0.993741	2.73724e-05	3.91984e-05	1.3633e-10	0.00530608	674	IgAN_LDLC	0.603567
IgAN_LDLC	14	74252993	75747118	-2.77114e-05		-1.0851e-07	9.03526e-05	1.62637e-10	0.0297844	550	IgAN_LDLC	0.999915
IgAN_LDLC	15	49078966	50004817	-4.31894e-05	-1.14352	1.20102e-05	0.000118773	6.11745e-11	3.3528e-08	293	IgAN_LDLC	4.72722e-05
IgAN_LDLC	15	74453873	75516403	4.11245e-05	4.00844	6.51389e-07	0.000161589	1.47228e-10	0.000700792	373	IgAN_LDLC	0.177145
IgAN_LDLC	16	29694822	31380596	-2.79443e-05	-1.66922	1.95639e-06	0.000143254	1.63566e-10	0.0288907	376	IgAN_LDLC	0.999915
IgAN_LDLC	17	1481897	2613925	-5.38257e-05	-0.547112	6.70556e-05	0.000144342	4.66127e-10	0.0126638	505	IgAN_LDLC	0.987236
IgAN_LDLC	17	7725660	8704551	4.79871e-05	1.05028	1.49915e-05	0.000139249	2.89522e-10	0.00479898	439	IgAN_LDLC	0.595656
IgAN_LDLC	17	44863413	45874715	-6.32347e-05	-1.23211	4.90825e-06	0.000536644	8.16376e-10	0.0268874	338	IgAN_LDLC	0.999915
IgAN_LDLC	17	46828412	48027295	4.82398e-05	0.986852	2.08905e-05	0.000114382	2.70553e-10	0.00335942	435	IgAN_LDLC	0.477668
IgAN_LDLC	17	48027688	48832008	-3.29559e-05	-1.21526	2.61302e-05	2.81438e-05	2.14912e-10	0.0245739	380	IgAN_LDLC	0.999915
IgAN_LDLC	17	75844316	76445231	9.55277e-05	1.37193	1.79969e-05	0.0002694	4.62924e-10	8.99961e-06	247	IgAN_LDLC	0.0068247
IgAN_LDLC	18	9415389	10462537	4.20514e-05	1.59661	8.38347e-06	8.27446e-05	2.48054e-10	0.00758564	706	IgAN_LDLC	0.771243
IgAN_LDLC	18	77151867	78017074	2.44431e-05	1.00812	8.50511e-06	6.91203e-05	9.98469e-11	0.0144379	348	IgAN_LDLC	0.999915
IgAN_LDLC	19	48697961	49485758	-0.000116447	-0.812804	2.25789e-05	0.00090904	9.92697e-10	0.000219103	370	IgAN_LDLC	0.0996918
IgAN_LDLC	20	25020047	26319418	-2.37248e-05	-1.65639	3.23177e-06	6.34803e-05	1.40368e-10	0.0452336	318	IgAN_LDLC	0.999915
IgAN_LDLC	20	33885155	34891416	7.80814e-05	0.989144	2.252e-05	0.000276699	5.22434e-10	0.000635226	266	IgAN_LDLC	0.177145
IgAN_LDLC	20	62119875	62962870	-7.66489e-05	-1.11357	1.6301e-05	0.000290645	5.91771e-10	0.00162791	366	IgAN_LDLC	0.308625
IgAN_LDLC	21	17305471	18457656	-2.40365e-05	-2.15922	1.72639e-05	7.17813e-06	1.25596e-10	0.0319704	432	IgAN_LDLC	0.999915
IgAN_LDLC	22	40095174	41405753	4.90361e-05	1.16042	2.0313e-05	8.7907e-05	2.62966e-10	0.00249549	357	IgAN_LDLC	0.405517
IgAN_LDLC	22	50488995	51237713	4.64899e-05	1.21684	1.17877e-05	0.000123828	4.69597e-10	0.0319255	308	IgAN_LDLC	0.999915
IgAN_LV	1	66774350	67760291	-2.55032e-05	-3.15915	3.05377e-06	2.13409e-05	1.44392e-10	0.0338057	549	IgAN_LV	0.999763
IgAN_LV	2	35608923	36121342	2.13941e-05	2.03686	5.22716e-06	2.11058e-05	8.26356e-11	0.0185984	290	IgAN_LV	0.999763
IgAN_LV	3	10526803	11220278	3.60868e-05		7.88253e-05	-2.3818e-05	2.6427e-10	0.0264288	431	IgAN_LV	0.999763
IgAN_LV	3	26393305	27606695	-2.25481e-05	-1.25485	2.94299e-05	1.09711e-05	1.27697e-10	0.0460039	493	IgAN_LV	0.999763
IgAN_LV	3	111416451	112182995	-2.40874e-05	-1.09194	2.08221e-05	2.33697e-05	1.1356e-10	0.0237994	451	IgAN_LV	0.999763
IgAN_LV	3	121336367	122692039	-2.40901e-05	-1.6375	1.25801e-05	1.72041e-05	1.35882e-10	0.038771	618	IgAN_LV	0.999763
IgAN_LV	3	189531911	190303805	3.00071e-05	3.08593	4.37679e-06	2.16034e-05	1.65762e-10	0.0197706	432	IgAN_LV	0.999763
IgAN_LV	4	8055323	9408136	4.96188e-05	3.07732	4.45532e-05	5.83537e-06	1.99193e-10	0.000438639	407	IgAN_LV	0.498952
IgAN_LV	4	176199091	177290105	-2.68079e-05	-5.81876	5.66217e-06	3.74871e-06	1.7135e-10	0.0405643	409	IgAN_LV	0.999763
IgAN_LV	5	4223577	5137474	-3.95789e-05	-2.27193	8.96447e-06	3.38545e-05	1.87296e-10	0.00382784	463	IgAN_LV	0.999763
IgAN_LV	5	161688913	162741298	2.88959e-05	1.35967	1.16618e-05	3.87291e-05	1.09875e-10	0.00583911	342	IgAN_LV	0.999763
IgAN_LV	6	148919158	150298842	-3.27471e-05	-1.92341	7.4914e-06	3.86936e-05	1.8531e-10	0.0161458	665	IgAN_LV	0.999763
IgAN_LV	7	16481863	17277084	3.68829e-05	1.3617	2.33219e-05	3.14576e-05	2.63277e-10	0.0230199	516	IgAN_LV	0.999763
IgAN_LV	7	28039590	28710596	-3.56458e-05	-1.29581	1.23566e-05	6.12399e-05	1.93314e-10	0.0103546	399	IgAN_LV	0.999763
IgAN_LV	7	124155319	125386718	1.51092e-05	1.74609	4.57545e-06	1.63649e-05	5.57559e-11	0.0430255	394	IgAN_LV	0.999763
IgAN_LV	8	3585058	4071438	3.8242e-05	1.25281	1.95292e-05	4.77119e-05	2.76741e-10	0.0215156	632	IgAN_LV	0.999763
IgAN_LV	8	98869940	101450242	-3.2608e-05	-1.02164	2.95777e-05	3.44424e-05	1.47088e-10	0.00717384	926	IgAN_LV	0.999763
IgAN_LV	8	105391381	107409808	3.34486e-05	1.63471	2.32422e-05	1.80133e-05	2.64604e-10	0.0397568	806	IgAN_LV	0.999763
IgAN_LV	11	94391845	95329108	-3.97192e-05	-5.62841	1.48688e-05	3.34931e-06	2.50093e-10	0.0120187	489	IgAN_LV	0.999763
IgAN_LV	11	113105405	113958177	-3.351e-05		4.93255e-05	-2.25017e-06	1.44202e-10	0.0052619	427	IgAN_LV	0.999763
IgAN_LV	13	38887155	40179288	2.75264e-05		-2.67944e-06	2.78506e-05	1.95761e-10	0.0491408	646	IgAN_LV	0.999763
IgAN_LV	13	91970313	92912119	3.26843e-05	1.0447	2.14349e-05	4.56643e-05	1.73854e-10	0.0131814	380	IgAN_LV	0.999763
IgAN_LV	14	80999361	81787255	-1.93912e-05	-1.43411	9.58111e-06	1.90824e-05	8.74059e-11	0.0380675	332	IgAN_LV	0.999763
IgAN_LV	15	52590615	53014125	-1.46494e-05	-1.01223	1.63801e-05	1.2787e-05	3.69671e-11	0.015978	175	IgAN_LV	0.999763
IgAN_LV	15	96500358	97091511	-2.59899e-05	-5.29401	3.0171e-05	7.98819e-07	1.74014e-10	0.0488148	342	IgAN_LV	0.999763
IgAN_LV	15	99128932	100077720	-4.53184e-05	-3.26017	2.15169e-05	8.98025e-06	3.11295e-10	0.0102125	528	IgAN_LV	0.999763
IgAN_LV	16	56908045	57663112	-3.76143e-05		0.000101467	-8.7707e-06	2.68e-10	0.0215811	409	IgAN_LV	0.999763
IgAN_LV	18	3359237	3861997	3.899e-05		1.97443e-05	-3.33475e-06	1.75158e-10	0.00321873	227	IgAN_LV	0.999763
IgAN_LV	18	77151867	78017074	2.19134e-05		8.18296e-06	-1.63051e-06	1.19494e-10	0.0450015	341	IgAN_LV	0.999763
IgAN_LV	19	32145233	33763475	5.60262e-05	1.54783	1.82788e-05	7.16784e-05	2.18896e-10	0.000152601	647	IgAN_LV	0.347166
IgAN_LYMPH	1	7604831	9067142	9.38125e-05	1.1854	1.09048e-05	0.000574345	1.21639e-09	0.0071488	537	IgAN_LYMPH	0.666747
IgAN_LYMPH	1	23085227	24527501	8.79423e-05	0.929683	1.70817e-05	0.000523834	1.12458e-09	0.00873059	507	IgAN_LYMPH	0.666747
IgAN_LYMPH	1	167159608	168168773	5.71359e-05	1.08603	1.44458e-05	0.000191599	7.1322e-10	0.032401	509	IgAN_LYMPH	0.998953
IgAN_LYMPH	1	197310096	198540028	4.31808e-05	0.766639	1.47327e-05	0.000215336	4.52029e-10	0.0422563	455	IgAN_LYMPH	0.998953
IgAN_LYMPH	1	199580285	201070422	-7.52044e-05	-2.95166	1.57355e-06	0.000412547	9.27193e-10	0.0135197	700	IgAN_LYMPH	0.724219
IgAN_LYMPH	2	15721423	16549199	-5.50633e-05	-0.752032	3.00062e-05	0.000178666	6.38632e-10	0.0293393	400	IgAN_LYMPH	0.998953
IgAN_LYMPH	2	161078891	163358537	7.30811e-05	0.507097	3.31695e-05	0.000626166	1.17727e-09	0.0331763	791	IgAN_LYMPH	0.998953
IgAN_LYMPH	2	201572564	202829668	-0.000122152	-1.6023	5.16695e-06	0.00112481	7.37284e-10	6.83833e-06	458	IgAN_LYMPH	0.00408451
IgAN_LYMPH	2	219675067	220774229	-4.7013e-05	-1.2654	6.94934e-06	0.000198626	4.21598e-10	0.0220416	453	IgAN_LYMPH	0.895601
IgAN_LYMPH	2	222985611	224002780	4.27203e-05	0.83204	8.66819e-06	0.000304125	4.60134e-10	0.04642	456	IgAN_LYMPH	0.998953
IgAN_LYMPH	3	12859004	13523338	-4.65764e-05	-0.93265	1.43961e-05	0.000173241	3.93581e-10	0.0188881	357	IgAN_LYMPH	0.859785
IgAN_LYMPH	3	16662488	18454062	-5.17598e-05	-1.01035	2.00981e-05	0.000130584	6.53113e-10	0.0428322	608	IgAN_LYMPH	0.998953
IgAN_LYMPH	3	26393305	27606695	-4.30584e-05	-0.616788	2.93669e-05	0.000165953	4.29292e-10	0.0376936	500	IgAN_LYMPH	0.998953
IgAN_LYMPH	3	122693533	123196819	5.67983e-05		-1.53032e-06	0.000423249	2.59572e-10	0.00042287	232	IgAN_LYMPH	0.105742
IgAN_LYMPH	3	127471641	130243259	7.51667e-05	2.44877	2.43877e-06	0.000386353	1.068e-09	0.0214445	918	IgAN_LYMPH	0.895601
IgAN_LYMPH	4	8055323	9408136	5.91288e-05	1.2221	4.44627e-05	5.26488e-05	5.13639e-10	0.00908136	404	IgAN_LYMPH	0.666747
IgAN_LYMPH	4	81979993	83012967	4.07791e-05	1.27251	7.38683e-05	1.39026e-05	4.21398e-10	0.0469761	454	IgAN_LYMPH	0.998953
IgAN_LYMPH	4	83017789	83994716	0.000110677	0.788898	1.066e-05	0.00184634	1.6328e-09	0.00616301	417	IgAN_LYMPH	0.666747
IgAN_LYMPH	4	104803329	106479425	-6.9309e-05		-3.92953e-07	0.000746175	9.20513e-10	0.0223473	551	IgAN_LYMPH	0.895601
IgAN_LYMPH	4	119946706	121391843	-5.74899e-05	-1.13175	1.41532e-05	0.000182318	5.10695e-10	0.0109602	567	IgAN_LYMPH	0.724219
IgAN_LYMPH	5	1270983	1762678	4.82624e-05	0.853065	5.12647e-05	6.2436e-05	4.83291e-10	0.0281382	233	IgAN_LYMPH	0.998953
IgAN_LYMPH	5	10666804	11170506	-4.13282e-05		-1.39255e-06	0.000115548	3.23292e-10	0.0215318	360	IgAN_LYMPH	0.895601
IgAN_LYMPH	5	31748611	33944217	-6.90027e-05	-0.638673	5.48512e-05	0.000212808	1.13851e-09	0.0408525	1079	IgAN_LYMPH	0.998953
IgAN_LYMPH	5	42623245	43859513	-4.54284e-05	-1.21399	5.53775e-06	0.000252868	3.00566e-10	0.00878425	372	IgAN_LYMPH	0.666747
IgAN_LYMPH	5	75743532	77203135	7.62387e-05	0.925726	3.369e-05	0.000201319	7.99054e-10	0.00699591	820	IgAN_LYMPH	0.666747
IgAN_LYMPH	5	126940058	128727903	7.06194e-05	1.00138	1.45515e-05	0.000341773	8.86034e-10	0.01767	737	IgAN_LYMPH	0.820755
IgAN_LYMPH	5	170891834	171772889	6.96065e-05	0.851385	5.62983e-05	0.000118728	6.53306e-10	0.00646385	449	IgAN_LYMPH	0.666747
IgAN_LYMPH	6	11235682	12183952	9.41072e-05	0.903132	2.6115e-05	0.000415769	1.2202e-09	0.00705884	583	IgAN_LYMPH	0.666747
IgAN_LYMPH	6	26778827	28669698	0.000644693	1.00463	0.00019774	0.00208256	8.18679e-08	0.0242478	699	IgAN_LYMPH	0.91821
IgAN_LYMPH	6	125336799	128759251	-9.09631e-05	-0.526665	5.62625e-05	0.000530204	1.89069e-09	0.0364412	1022	IgAN_LYMPH	0.998953
IgAN_LYMPH	7	19978609	21712233	7.49502e-05		-6.77144e-06	0.000171211	9.42399e-10	0.0146267	944	IgAN_LYMPH	0.739785
IgAN_LYMPH	7	44972152	46665658	-9.37576e-05	-1.20159	7.96554e-06	0.000764336	1.06798e-09	0.00411813	757	IgAN_LYMPH	0.531822
IgAN_LYMPH	7	77102731	77953248	-7.43353e-05	-0.975119	2.44562e-05	0.000237622	4.72676e-10	0.000628257	423	IgAN_LYMPH	0.119159
IgAN_LYMPH	8	24457122	25461315	5.64973e-05	0.771938	2.16443e-05	0.000247484	3.55651e-10	0.00273709	467	IgAN_LYMPH	0.415308
IgAN_LYMPH	8	135270868	136209239	-5.01131e-05	-0.812014	3.09543e-05	0.000123042	4.75243e-10	0.0215187	535	IgAN_LYMPH	0.895601
IgAN_LYMPH	9	81863722	82348771	-4.14789e-05		-4.88448e-06	0.000399386	2.72869e-10	0.0120383	256	IgAN_LYMPH	0.724219
IgAN_LYMPH	9	86181461	87571563	-7.22197e-05	-1.1425	8.31416e-06	0.000480593	8.10091e-10	0.011168	704	IgAN_LYMPH	0.724219
IgAN_LYMPH	9	122258577	124870612	-0.000110482	-1.85724	4.00074e-06	0.00088451	8.98428e-10	0.000227854	1057	IgAN_LYMPH	0.0740851
IgAN_LYMPH	9	125545194	126926376	9.79127e-05	1.21388	3.10814e-05	0.000209327	4.3995e-10	3.04045e-06	521	IgAN_LYMPH	0.00346004
IgAN_LYMPH	9	138817178	141146684	0.000150966	1.07412	1.80017e-05	0.00109733	1.88744e-09	0.000511057	794	IgAN_LYMPH	0.105742
IgAN_LYMPH	10	14412084	15303527	8.5181e-05	0.821967	3.65834e-05	0.000293557	1.01212e-09	0.00741783	546	IgAN_LYMPH	0.666747
IgAN_LYMPH	10	29962511	30653567	6.91898e-05	0.718093	3.29786e-05	0.000281507	3.94656e-10	0.000496134	407	IgAN_LYMPH	0.105742
IgAN_LYMPH	10	95949432	97984754	-5.86498e-05	-1.23917	5.64768e-06	0.000396644	7.10324e-10	0.0277653	894	IgAN_LYMPH	0.998953
IgAN_LYMPH	11	59620206	61870732	8.27402e-05	3.28441	8.99814e-07	0.000705286	1.12353e-09	0.0135701	904	IgAN_LYMPH	0.724219
IgAN_LYMPH	11	61873755	63153602	6.08152e-05	0.905082	3.46197e-05	0.000130414	5.41393e-10	0.00895672	461	IgAN_LYMPH	0.666747
IgAN_LYMPH	11	120173354	121660636	0.000130886	0.937373	7.90145e-05	0.000246749	8.5039e-10	7.17841e-06	782	IgAN_LYMPH	0.00408451
IgAN_LYMPH	11	121661507	123289851	0.000106161	0.87356	1.40191e-05	0.00105348	1.9555e-09	0.0163639	800	IgAN_LYMPH	0.792428
IgAN_LYMPH	12	12533494	13362446	5.73061e-05		-1.45238e-07	0.000911096	7.4203e-10	0.035402	402	IgAN_LYMPH	0.998953
IgAN_LYMPH	12	50160662	51582048	6.5266e-05	1.01965	2.55578e-05	0.000160304	7.007e-10	0.0136787	478	IgAN_LYMPH	0.724219
IgAN_LYMPH	12	54380016	56792337	8.23867e-05	1.28661	1.40034e-05	0.000292807	1.11553e-09	0.0136365	835	IgAN_LYMPH	0.724219
IgAN_LYMPH	12	110112932	113027651	-0.000375422	-1.071	2.76473e-05	0.00444439	3.37174e-08	0.0409014	659	IgAN_LYMPH	0.998953
IgAN_LYMPH	12	113030227	113877766	-0.000151002	-0.816035	2.34446e-05	0.00146051	3.77631e-09	0.0140007	377	IgAN_LYMPH	0.724219
IgAN_LYMPH	12	121721831	124710880	0.000108882	1.11546	5.50474e-06	0.00173089	2.27456e-09	0.0224294	995	IgAN_LYMPH	0.895601
IgAN_LYMPH	13	48440893	49987145	-5.81478e-05	-0.557266	3.45162e-05	0.000315441	5.56462e-10	0.0137017	520	IgAN_LYMPH	0.724219
IgAN_LYMPH	13	110338913	111432821	-0.000123769	-0.704894	9.97872e-05	0.000308957	1.797e-09	0.00350383	748	IgAN_LYMPH	0.49842
IgAN_LYMPH	14	67991028	69355606	-6.34782e-05	-0.717742	2.7388e-05	0.000285596	5.87837e-10	0.00884056	673	IgAN_LYMPH	0.666747
IgAN_LYMPH	14	97571437	98987472	7.88869e-05	2.15335	4.73965e-06	0.000283161	6.68749e-10	0.00228449	752	IgAN_LYMPH	0.371393
IgAN_LYMPH	15	40383779	41211827	8.07469e-05	1.75207	4.68206e-06	0.000453642	4.19693e-10	8.09793e-05	283	IgAN_LYMPH	0.0368618
IgAN_LYMPH	15	74453873	75516403	-3.89984e-05	-3.52424	6.10386e-07	0.000200613	3.32879e-10	0.0325582	372	IgAN_LYMPH	0.998953
IgAN_LYMPH	15	77912408	78637877	-4.0519e-05	-1.13033	9.01127e-06	0.000142601	4.2109e-10	0.0483177	310	IgAN_LYMPH	0.998953
IgAN_LYMPH	15	80637749	81604871	-6.61937e-05	-0.673097	4.53001e-05	0.00021349	6.555e-10	0.00972622	493	IgAN_LYMPH	0.691777
IgAN_LYMPH	16	68429894	70885818	-7.58542e-05	-1.02691	3.34124e-05	0.0001633	9.19887e-10	0.0123845	635	IgAN_LYMPH	0.724219
IgAN_LYMPH	16	73543220	74724933	-4.86079e-05	-1.16141	3.33506e-05	5.25219e-05	5.80354e-10	0.0436207	517	IgAN_LYMPH	0.998953
IgAN_LYMPH	16	78710328	79368760	7.11535e-05	0.91553	3.03433e-05	0.00019906	9.89582e-10	0.0237046	753	IgAN_LYMPH	0.91821
IgAN_LYMPH	16	83972415	84645588	0.000130953		-6.65811e-06	0.000685036	1.34989e-09	0.000364923	666	IgAN_LYMPH	0.103821
IgAN_LYMPH	17	1481897	2613925	-0.000176287	-0.781193	6.70959e-05	0.000758975	3.79327e-09	0.00420598	506	IgAN_LYMPH	0.531822
IgAN_LYMPH	17	4322053	4650487	0.000136285	1.82784	4.8246e-06	0.00115228	6.0107e-10	2.71534e-08	173	IgAN_LYMPH	6.18012e-05
IgAN_LYMPH	17	6572170	6975193	3.77141e-05	0.633342	3.27096e-05	0.000108406	3.48737e-10	0.0434303	191	IgAN_LYMPH	0.998953
IgAN_LYMPH	17	33616080	34393028	5.66964e-05	0.971808	3.68781e-05	9.22958e-05	7.60536e-10	0.0397949	316	IgAN_LYMPH	0.998953
IgAN_LYMPH	17	37344586	38649203	8.93276e-05	0.760107	1.95884e-05	0.000705053	1.75761e-09	0.0331128	402	IgAN_LYMPH	0.998953
IgAN_LYMPH	17	74910943	75471247	5.74039e-05	1.14817	1.46604e-05	0.000170499	7.35017e-10	0.0342302	328	IgAN_LYMPH	0.998953
IgAN_LYMPH	18	2891847	3357120	-3.2855e-05		-6.07743e-06	6.62759e-05	2.05047e-10	0.0217658	251	IgAN_LYMPH	0.895601
IgAN_LYMPH	18	43881706	45313390	6.3136e-05	1.34957	1.94524e-05	0.000112511	3.88446e-10	0.00135814	709	IgAN_LYMPH	0.237778
IgAN_LYMPH	19	16252072	17942927	-0.000392933		-9.56315e-06	0.0130708	1.09372e-08	0.000171818	667	IgAN_LYMPH	0.0651765
IgAN_LYMPH	19	44882157	45255679	-4.90014e-05	-1.82311	4.20663e-06	0.000171733	4.73057e-10	0.0242623	195	IgAN_LYMPH	0.91821
IgAN_LYMPH	20	17449713	17905102	5.9476e-05	0.957718	2.31517e-05	0.000166581	4.81536e-10	0.00672099	321	IgAN_LYMPH	0.666747
IgAN_LYMPH	20	42188914	43257406	6.63215e-05		-5.30421e-06	0.000481556	8.70798e-10	0.0246093	538	IgAN_LYMPH	0.91821
IgAN_LYMPH	20	48658113	49385779	-8.60697e-05	-0.707573	1.82117e-05	0.000812472	1.14169e-09	0.0108566	331	IgAN_LYMPH	0.724219
IgAN_LYMPH	22	21866569	23015302	7.08805e-05	1.4964	1.88425e-06	0.00119075	8.04874e-10	0.0124753	442	IgAN_LYMPH	0.724219
IgAN_LYMPH	22	29456360	30604102	-0.000139057	-1.22195	7.67511e-06	0.00168731	2.71851e-09	0.00765252	438	IgAN_LYMPH	0.666747
IgAN_LYMPH	22	40095174	41405753	-6.97923e-05	-0.984769	2.04418e-05	0.000245713	8.6309e-10	0.0175188	358	IgAN_LYMPH	0.820755
IgAN_LYMPH	22	41406919	42870441	-8.11958e-05	-1.10181	9.46412e-06	0.000573818	1.1264e-09	0.015551	457	IgAN_LYMPH	0.769435
IgAN_LYMPH%	1	23085227	24527501	5.75359e-05	0.934971	1.70817e-05	0.000221692	4.15323e-10	0.00475429	507	IgAN_LYMPH%	0.432831
IgAN_LYMPH%	1	43365565	44482312	4.02066e-05	1.19736	8.68403e-06	0.000129845	3.92009e-10	0.042284	507	IgAN_LYMPH%	0.999829
IgAN_LYMPH%	1	65010679	66773349	-7.2219e-05	-0.620429	1.40508e-05	0.000964316	1.34048e-09	0.0485505	805	IgAN_LYMPH%	0.999829
IgAN_LYMPH%	1	66774350	67760291	-5.54496e-05	-1.60631	2.94979e-06	0.000403969	4.67489e-10	0.0103307	553	IgAN_LYMPH%	0.573482
IgAN_LYMPH%	1	151832901	152535021	-2.56101e-05	-1.38808	1.11342e-05	3.05727e-05	1.46577e-10	0.0344018	241	IgAN_LYMPH%	0.999829
IgAN_LYMPH%	1	199580285	201070422	-7.63511e-05	-3.28782	1.57355e-06	0.000342715	6.90395e-10	0.0036631	700	IgAN_LYMPH%	0.362488
IgAN_LYMPH%	2	16549538	18344242	5.72196e-05	0.797831	7.9911e-05	6.43667e-05	6.68907e-10	0.0269396	843	IgAN_LYMPH%	0.9433
IgAN_LYMPH%	2	169178092	170973262	5.91955e-05	1.30127	1.80353e-05	0.00011474	8.38154e-10	0.0408858	893	IgAN_LYMPH%	0.999829
IgAN_LYMPH%	2	195117932	197307918	-5.81102e-05	-1.39556	3.24819e-05	5.33786e-05	5.71502e-10	0.0150668	758	IgAN_LYMPH%	0.729619
IgAN_LYMPH%	2	201572564	202829668	-6.08265e-05	-1.303	5.16695e-06	0.000421758	4.48379e-10	0.00407156	458	IgAN_LYMPH%	0.386119
IgAN_LYMPH%	2	222985611	224002780	3.9774e-05	0.976042	8.66819e-06	0.000191572	3.78606e-10	0.0409422	456	IgAN_LYMPH%	0.999829
IgAN_LYMPH%	2	224003069	225832409	-7.87438e-05	-0.863389	4.86465e-05	0.000170989	7.06294e-10	0.00304709	793	IgAN_LYMPH%	0.34932
IgAN_LYMPH%	3	10526803	11220278	6.40327e-05	1.43127	8.03635e-05	2.49057e-05	4.36128e-10	0.00216828	432	IgAN_LYMPH%	0.321098
IgAN_LYMPH%	3	111416451	112182995	3.74012e-05	1.44523	2.05325e-05	3.26177e-05	2.77385e-10	0.0247257	457	IgAN_LYMPH%	0.922554
IgAN_LYMPH%	3	122693533	123196819	2.61441e-05		-1.53032e-06	0.000185155	1.57653e-10	0.0373238	232	IgAN_LYMPH%	0.999829
IgAN_LYMPH%	4	5971634	7135912	0.00010022	1.04068	1.46202e-05	0.000634332	9.75934e-10	0.00133629	630	IgAN_LYMPH%	0.304141
IgAN_LYMPH%	4	55202697	57418400	-7.48112e-05	-2.00508	1.57549e-06	0.000883598	9.65712e-10	0.0160679	968	IgAN_LYMPH%	0.761887
IgAN_LYMPH%	4	83017789	83994716	6.30166e-05	0.846254	1.066e-05	0.000520177	3.56648e-10	0.000847371	417	IgAN_LYMPH%	0.229676
IgAN_LYMPH%	5	10666804	11170506	-5.72542e-05		-1.39255e-06	0.000201867	3.30531e-10	0.00163715	360	IgAN_LYMPH%	0.30687
IgAN_LYMPH%	5	31748611	33944217	-0.000111248	-0.937176	5.48512e-05	0.000256893	9.62489e-10	0.000335977	1079	IgAN_LYMPH%	0.136019
IgAN_LYMPH%	5	70683839	72420748	-8.88691e-05	-1.04754	1.06395e-05	0.000676449	8.01392e-10	0.00169372	675	IgAN_LYMPH%	0.30687
IgAN_LYMPH%	5	112397011	113603768	4.1944e-05	1.51343	4.38057e-06	0.000175341	4.47993e-10	0.0475146	637	IgAN_LYMPH%	0.999829
IgAN_LYMPH%	6	11235682	12183952	8.58512e-05	0.90737	2.6115e-05	0.000342794	8.49452e-10	0.00322308	583	IgAN_LYMPH%	0.34932
IgAN_LYMPH%	6	26778827	28669698	0.000158016	0.902065	0.00019774	0.000155178	5.27642e-09	0.0296033	699	IgAN_LYMPH%	0.997929
IgAN_LYMPH%	6	163277858	164003180	4.10088e-05		-5.40605e-07	0.000105511	3.94529e-10	0.0389602	393	IgAN_LYMPH%	0.999829
IgAN_LYMPH%	7	28039590	28710596	-0.000120808	-1.07864	1.17548e-05	0.00106715	1.62443e-09	0.00272302	404	IgAN_LYMPH%	0.344311
IgAN_LYMPH%	7	44972152	46665658	-4.85441e-05	-1.48747	7.96554e-06	0.00013371	5.33079e-10	0.0355076	757	IgAN_LYMPH%	0.999829
IgAN_LYMPH%	7	54707337	55641707	4.88731e-05	0.92959	2.37146e-05	0.000116557	5.74164e-10	0.041387	461	IgAN_LYMPH%	0.999829
IgAN_LYMPH%	7	77102731	77953248	-5.21976e-05	-0.843386	2.44562e-05	0.000156625	3.45304e-10	0.0049698	423	IgAN_LYMPH%	0.435049
IgAN_LYMPH%	7	147204549	148619685	-4.83664e-05	-1.59332	8.56622e-06	0.00010757	5.48431e-10	0.0388947	738	IgAN_LYMPH%	0.999829
IgAN_LYMPH%	7	148620581	150491084	-5.88689e-05	-0.721739	1.61757e-05	0.00041129	6.7646e-10	0.0236099	680	IgAN_LYMPH%	0.895601
IgAN_LYMPH%	8	4755088	5146808	-4.62142e-05	-1.23907	2.70495e-05	5.1428e-05	4.73039e-10	0.0335998	324	IgAN_LYMPH%	0.999829
IgAN_LYMPH%	8	19491428	21021401	-6.55908e-05	-1.22672	1.95399e-05	0.00014631	8.07191e-10	0.020964	944	IgAN_LYMPH%	0.859811
IgAN_LYMPH%	8	24457122	25461315	4.52303e-05	0.741082	2.16443e-05	0.000172101	2.98779e-10	0.00887837	467	IgAN_LYMPH%	0.50518
IgAN_LYMPH%	8	102944509	103730879	-6.03367e-05	-0.540738	4.84586e-05	0.000256932	4.77924e-10	0.0057809	399	IgAN_LYMPH%	0.453701
IgAN_LYMPH%	8	118623844	120216957	-7.15102e-05	-0.487872	5.91352e-05	0.000363311	9.27148e-10	0.0188485	815	IgAN_LYMPH%	0.824985
IgAN_LYMPH%	8	126269921	127434945	5.28475e-05		-5.58785e-06	0.000690511	6.43744e-10	0.0372607	530	IgAN_LYMPH%	0.999829
IgAN_LYMPH%	8	130380171	130812339	-7.00095e-05	-1.76558	1.26812e-06	0.00123987	8.72064e-10	0.0177528	244	IgAN_LYMPH%	0.824598
IgAN_LYMPH%	9	3349487	4378727	-5.95658e-05		-1.04176e-05	0.000186932	8.70998e-10	0.0435588	744	IgAN_LYMPH%	0.999829
IgAN_LYMPH%	9	81863722	82348771	-3.58756e-05		-4.88448e-06	0.00024645	1.78231e-10	0.00720431	256	IgAN_LYMPH%	0.491501
IgAN_LYMPH%	9	93442205	94163515	-6.39e-05	-0.890112	3.33872e-05	0.000154359	3.20589e-10	0.000358574	402	IgAN_LYMPH%	0.136019
IgAN_LYMPH%	9	122258577	124870612	-0.000117381	-2.36462	4.00074e-06	0.000615936	7.88601e-10	2.91579e-05	1057	IgAN_LYMPH%	0.0165909
IgAN_LYMPH%	9	125545194	126926376	6.55746e-05	0.972762	3.10814e-05	0.000146204	3.52023e-10	0.00047402	521	IgAN_LYMPH%	0.154124
IgAN_LYMPH%	9	133642918	134639655	-4.11535e-05	-1.01414	1.64694e-05	9.99873e-05	3.42042e-10	0.0260685	470	IgAN_LYMPH%	0.927059
IgAN_LYMPH%	9	138817178	141146684	7.51296e-05	0.676075	1.80017e-05	0.000685989	1.01907e-09	0.0185989	794	IgAN_LYMPH%	0.824985
IgAN_LYMPH%	10	5359010	6316910	-9.85248e-05	-0.539225	5.69004e-05	0.000586727	1.85224e-09	0.0220637	669	IgAN_LYMPH%	0.876573
IgAN_LYMPH%	10	14412084	15303527	5.6827e-05	0.904764	3.65834e-05	0.000107834	5.15529e-10	0.0123211	546	IgAN_LYMPH%	0.652156
IgAN_LYMPH%	10	50840736	52086621	2.44199e-05	1.64479	1.30797e-05	1.68528e-05	1.23781e-10	0.02817	177	IgAN_LYMPH%	0.971438
IgAN_LYMPH%	10	64263402	65469133	-3.98788e-05		-4.71325e-06	0.000267397	3.18085e-10	0.0253524	486	IgAN_LYMPH%	0.927059
IgAN_LYMPH%	10	68430236	69893580	-5.02406e-05	-1.33297	1.61032e-05	8.82175e-05	3.62916e-10	0.008358	606	IgAN_LYMPH%	0.498872
IgAN_LYMPH%	10	80874523	81881954	-4.82378e-05		-4.72966e-06	0.000225421	4.48033e-10	0.0226707	329	IgAN_LYMPH%	0.876573
IgAN_LYMPH%	10	94196690	95064828	-5.12699e-05		-7.6963e-07	0.000287211	3.73508e-10	0.00798153	388	IgAN_LYMPH%	0.498872
IgAN_LYMPH%	10	121875531	122805770	-4.80089e-05	-1.50832	2.3674e-05	4.27941e-05	4.44134e-10	0.0227231	575	IgAN_LYMPH%	0.876573
IgAN_LYMPH%	11	42854878	43952796	-4.17164e-05	-0.755191	1.95972e-05	0.000155706	3.98876e-10	0.0367297	534	IgAN_LYMPH%	0.999829
IgAN_LYMPH%	11	61873755	63153602	6.39187e-05	0.769239	3.46197e-05	0.000199439	4.39158e-10	0.00228749	461	IgAN_LYMPH%	0.321098
IgAN_LYMPH%	11	77904339	79723318	6.94539e-05	0.823119	1.65304e-05	0.00043071	6.90526e-10	0.00821614	955	IgAN_LYMPH%	0.498872
IgAN_LYMPH%	12	12533494	13362446	6.08713e-05		-1.45238e-07	0.000546676	4.02028e-10	0.00239836	402	IgAN_LYMPH%	0.321098
IgAN_LYMPH%	12	50160662	51582048	-6.03896e-05	-1.13095	2.55578e-05	0.000111561	5.27402e-10	0.00854833	478	IgAN_LYMPH%	0.498872
IgAN_LYMPH%	12	54380016	56792337	8.35155e-05	1.19168	1.40034e-05	0.000350737	8.2185e-10	0.00357741	835	IgAN_LYMPH%	0.362488
IgAN_LYMPH%	12	68742112	69826093	6.38067e-05	0.793632	1.2685e-05	0.000509572	1.00171e-09	0.0437979	530	IgAN_LYMPH%	0.999829
IgAN_LYMPH%	12	113030227	113877766	-7.52245e-05	-0.970462	2.34161e-05	0.000256595	7.79853e-10	0.00706586	377	IgAN_LYMPH%	0.491501
IgAN_LYMPH%	13	28284459	28876214	3.43369e-05		-6.32903e-06	0.000484011	2.11951e-10	0.018347	289	IgAN_LYMPH%	0.824985
IgAN_LYMPH%	13	48440893	49987145	-3.78794e-05	-0.803779	3.45162e-05	6.43443e-05	3.43979e-10	0.0411135	520	IgAN_LYMPH%	0.999829
IgAN_LYMPH%	13	101394726	102299385	5.14989e-05	1.59488	2.02973e-05	5.13688e-05	4.1264e-10	0.0112384	632	IgAN_LYMPH%	0.609015
IgAN_LYMPH%	14	97571437	98987472	8.70188e-05	2.35186	4.73965e-06	0.00028884	6.88018e-10	0.000908209	752	IgAN_LYMPH%	0.229676
IgAN_LYMPH%	15	40383779	41211827	5.3514e-05	1.68495	4.68206e-06	0.00021544	3.75415e-10	0.00574618	283	IgAN_LYMPH%	0.453701
IgAN_LYMPH%	15	64335804	65101626	-3.25528e-05	-1.29504	5.25963e-06	0.00012013	1.46759e-10	0.00720731	184	IgAN_LYMPH%	0.491501
IgAN_LYMPH%	15	74453873	75516403	-5.24473e-05	-4.0577	6.10386e-07	0.000273705	2.91405e-10	0.00212357	372	IgAN_LYMPH%	0.321098
IgAN_LYMPH%	15	84063245	85517022	-5.17892e-05	-1.26552	1.21949e-05	0.000137328	5.8541e-10	0.0323167	525	IgAN_LYMPH%	0.999829
IgAN_LYMPH%	16	24309108	25589623	-4.70273e-05	-2.03164	4.36771e-06	0.000122674	4.16181e-10	0.0211553	539	IgAN_LYMPH%	0.859811
IgAN_LYMPH%	16	78710328	79368760	5.96861e-05	1.22958	3.03433e-05	7.76555e-05	7.15741e-10	0.0256826	753	IgAN_LYMPH%	0.927059
IgAN_LYMPH%	16	83972415	84645588	5.41118e-05		-6.65811e-06	0.000130472	7.37998e-10	0.0463836	666	IgAN_LYMPH%	0.999829
IgAN_LYMPH%	17	4322053	4650487	7.78037e-05	1.65585	4.8246e-06	0.000457613	3.31947e-10	1.95149e-05	173	IgAN_LYMPH%	0.0148053
IgAN_LYMPH%	17	6572170	6975193	5.50992e-05	0.822913	3.27096e-05	0.000137059	3.92458e-10	0.00541406	191	IgAN_LYMPH%	0.453701
IgAN_LYMPH%	17	14860784	16319512	-0.000100111		-2.35537e-06	0.0027186	1.14532e-09	0.00309514	565	IgAN_LYMPH%	0.34932
IgAN_LYMPH%	17	46828412	48027295	-5.45243e-05	-1.06095	2.05184e-05	0.00012872	7.51198e-10	0.0466616	434	IgAN_LYMPH%	0.999829
IgAN_LYMPH%	17	74910943	75471247	8.83373e-05	1.21271	1.46604e-05	0.000361934	7.96928e-10	0.00175277	328	IgAN_LYMPH%	0.30687
IgAN_LYMPH%	18	2891847	3357120	-2.98235e-05		-6.07743e-06	9.33497e-05	2.04831e-10	0.0371762	251	IgAN_LYMPH%	0.999829
IgAN_LYMPH%	18	42606091	43295247	-4.4132e-05	-5.0385	9.29776e-07	8.25139e-05	3.1644e-10	0.0131053	434	IgAN_LYMPH%	0.677903
IgAN_LYMPH%	18	43881706	45313390	5.42754e-05	1.16799	1.94524e-05	0.000111007	3.91247e-10	0.00607038	709	IgAN_LYMPH%	0.46054
IgAN_LYMPH%	19	9013231	10029966	-5.33262e-05	-0.926536	3.54895e-05	9.33378e-05	6.02486e-10	0.0298151	397	IgAN_LYMPH%	0.997929
IgAN_LYMPH%	19	16252072	17942927	-0.000305902		-9.36311e-06	0.00715371	4.72934e-09	8.66045e-06	670	IgAN_LYMPH%	0.00985559
IgAN_LYMPH%	20	18896895	19707457	-6.1286e-05	-0.795212	5.11217e-05	0.000116185	5.22587e-10	0.00734228	510	IgAN_LYMPH%	0.491501
IgAN_LYMPH%	20	33885155	34891416	3.73771e-05	0.837011	2.25025e-05	8.86172e-05	2.58643e-10	0.02012	265	IgAN_LYMPH%	0.851395
IgAN_LYMPH%	20	41195111	42188284	-4.71423e-05		-3.54211e-06	9.29481e-05	5.55612e-10	0.0455029	517	IgAN_LYMPH%	0.999829
IgAN_LYMPH%	20	42188914	43257406	6.65388e-05		-5.30421e-06	0.000331961	7.4615e-10	0.0148542	538	IgAN_LYMPH%	0.729619
IgAN_LYMPH%	20	48658113	49385779	-5.48389e-05	-0.699254	1.82117e-05	0.00033772	6.50559e-10	0.0315526	331	IgAN_LYMPH%	0.999829
IgAN_LYMPH%	20	62119875	62962870	-8.78163e-05	-0.774095	1.7219e-05	0.000747401	1.42954e-09	0.0202001	368	IgAN_LYMPH%	0.851395
IgAN_LYMPH%	21	15451950	16139409	-3.90876e-05	-0.785435	3.08773e-05	8.02079e-05	3.2799e-10	0.0309059	458	IgAN_LYMPH%	0.999829
IgAN_LYMPH%	22	17569439	18333467	0.000163508	1.04644	4.566e-05	0.000534712	1.31313e-09	6.41636e-06	442	IgAN_LYMPH%	0.00985559
IgAN_LYMPH%	22	29456360	30604102	-0.000101449	-1.19415	7.67511e-06	0.000940351	1.71084e-09	0.0141794	438	IgAN_LYMPH%	0.717163
IgAN_LYMPH%	22	40095174	41405753	-6.41937e-05	-0.876611	2.04418e-05	0.000262333	1.0577e-09	0.0483999	358	IgAN_LYMPH%	0.999829
IgAN_LYMPH%	22	41406919	42870441	-8.61011e-05	-1.17988	9.46412e-06	0.000562683	1.06522e-09	0.00833737	457	IgAN_LYMPH%	0.498872
IgAN_MD	1	62108681	63376404	-5.55034e-05	-1.17154	1.31352e-05	0.00017088	2.08512e-10	0.000121174	554	IgAN_MD	0.275672
IgAN_MD	1	165191702	166363258	4.41397e-05	3.13144	1.93096e-05	1.02895e-05	2.85391e-10	0.00897981	658	IgAN_MD	0.999978
IgAN_MD	1	175385076	176416712	2.51082e-05	1.59502	2.70511e-05	9.16036e-06	1.34316e-10	0.0302755	390	IgAN_MD	0.999978
IgAN_MD	1	203980019	205458538	-3.58969e-05		-5.22644e-06	4.57378e-05	3.33875e-10	0.0494654	878	IgAN_MD	0.999978
IgAN_MD	1	226808697	228100891	2.80605e-05	1.97633	4.93893e-06	4.08166e-05	1.86669e-10	0.0399949	568	IgAN_MD	0.999978
IgAN_MD	1	233753991	234206593	2.59755e-05	1.70889	9.12184e-06	2.53288e-05	1.36492e-10	0.0261916	257	IgAN_MD	0.999978
IgAN_MD	2	16549538	18344242	6.1691e-05	0.856757	8.02089e-05	6.46405e-05	3.9265e-10	0.00185018	829	IgAN_MD	0.526144
IgAN_MD	2	191873553	192695107	2.80201e-05		-6.15593e-06	0.000101619	1.42235e-10	0.0188008	313	IgAN_MD	0.999978
IgAN_MD	2	207722425	208639154	3.27922e-05	1.00775	3.5655e-05	2.96971e-05	1.92222e-10	0.01802	406	IgAN_MD	0.999978
IgAN_MD	2	225833758	227531180	4.05237e-05	0.737698	5.2991e-05	5.69455e-05	2.78103e-10	0.0150989	657	IgAN_MD	0.999978
IgAN_MD	3	35243764	36481385	3.13983e-05	1.32194	1.66961e-05	3.37889e-05	1.6012e-10	0.0130896	514	IgAN_MD	0.999978
IgAN_MD	3	122693533	123196819	-1.95869e-05		-1.79211e-06	4.87535e-05	8.48425e-11	0.0334641	233	IgAN_MD	0.999978
IgAN_MD	3	177531847	179359242	3.07413e-05	1.85265	9.111e-06	3.02198e-05	2.21688e-10	0.038954	650	IgAN_MD	0.999978
IgAN_MD	4	7136158	8054472	-4.31145e-05	-1.26648	5.25716e-05	2.20446e-05	4.25819e-10	0.0366762	710	IgAN_MD	0.999978
IgAN_MD	4	81979993	83012967	2.70715e-05		7.18748e-05	-1.07323e-05	1.33228e-10	0.0190071	444	IgAN_MD	0.999978
IgAN_MD	5	106800765	108633176	-4.15191e-05	-1.04187	1.83465e-05	8.65599e-05	3.65566e-10	0.0298916	794	IgAN_MD	0.999978
IgAN_MD	5	141640419	142230251	-4.26199e-05	-1.64286	2.92709e-05	2.29925e-05	1.85126e-10	0.00173379	343	IgAN_MD	0.526144
IgAN_MD	5	161688913	162741298	2.32988e-05	2.06633	1.16625e-05	1.09012e-05	1.29505e-10	0.040625	342	IgAN_MD	0.999978
IgAN_MD	6	26778827	28669698	-6.77721e-05	-1.1127	0.000198538	1.86855e-05	6.41489e-10	0.00745477	689	IgAN_MD	0.999978
IgAN_MD	6	63713620	65760585	3.22615e-05	1.15223	2.50313e-05	3.13188e-05	1.70916e-10	0.0135981	568	IgAN_MD	0.999978
IgAN_MD	7	1493090	2479029	2.85833e-05	2.34759	6.44327e-06	2.30078e-05	1.61443e-10	0.0244753	362	IgAN_MD	0.999978
IgAN_MD	7	49131824	49821750	2.72865e-05	0.932938	1.19572e-05	7.15418e-05	1.57891e-10	0.0298901	307	IgAN_MD	0.999978
IgAN_MD	7	80547047	82758529	5.11764e-05	1.62387	1.85398e-05	5.35709e-05	4.43527e-10	0.015098	956	IgAN_MD	0.999978
IgAN_MD	7	111450919	113336970	3.14975e-05	6.23973	1.66649e-05	1.52904e-06	2.55761e-10	0.0488938	659	IgAN_MD	0.999978
IgAN_MD	8	19491428	21021401	5.83423e-05	1.04675	1.71724e-05	0.000180906	5.17998e-10	0.0103647	920	IgAN_MD	0.999978
IgAN_MD	8	66025862	67192642	-2.92133e-05	-1.09618	2.84186e-05	2.49915e-05	2.06116e-10	0.0418692	414	IgAN_MD	0.999978
IgAN_MD	9	83455867	84388566	-4.02246e-05	-1.82935	2.15788e-05	2.24058e-05	3.71184e-10	0.0368124	461	IgAN_MD	0.999978
IgAN_MD	9	125545194	126926376	3.36535e-05	0.630678	3.09403e-05	9.20281e-05	1.74425e-10	0.0108295	514	IgAN_MD	0.999978
IgAN_MD	9	136429816	136979539	-4.11719e-05	-1.89544	4.05077e-06	0.000116478	3.02251e-10	0.0178754	335	IgAN_MD	0.999978
IgAN_MD	10	16444693	17591626	3.86123e-05	0.741741	4.88664e-05	5.54546e-05	3.04741e-10	0.0269753	740	IgAN_MD	0.999978
IgAN_MD	10	29962511	30653567	4.78515e-05	0.917487	3.32218e-05	8.18783e-05	2.346e-10	0.00178321	401	IgAN_MD	0.526144
IgAN_MD	10	122807254	123853223	4.69298e-05	1.38271	8.21193e-05	1.40278e-05	2.90842e-10	0.00592657	596	IgAN_MD	0.999978
IgAN_MD	11	10371614	11361034	3.61941e-05	0.803231	4.49362e-05	4.51854e-05	3.3251e-10	0.0471576	716	IgAN_MD	0.999978
IgAN_MD	11	28742220	30056918	2.64978e-05		-8.20781e-08	4.49989e-05	1.55395e-10	0.0335329	434	IgAN_MD	0.999978
IgAN_MD	12	56795415	57534912	3.99834e-05	1.02957	3.34196e-05	4.51279e-05	2.35479e-10	0.00917208	251	IgAN_MD	0.999978
IgAN_MD	12	117087697	117644288	3.29896e-05	1.51805	1.31774e-05	3.5839e-05	1.04174e-10	0.0012284	198	IgAN_MD	0.526144
IgAN_MD	13	101394726	102299385	3.12646e-05	1.98781	2.0818e-05	1.18827e-05	2.41171e-10	0.0440919	626	IgAN_MD	0.999978
IgAN_MD	14	49004194	49955015	2.13857e-05	1.45861	1.10664e-05	1.94252e-05	1.11959e-10	0.0432663	380	IgAN_MD	0.999978
IgAN_MD	15	28326536	29617158	-2.77679e-05	-2.24492	7.23797e-06	2.11381e-05	9.08488e-11	0.00357645	248	IgAN_MD	0.904048
IgAN_MD	15	46294385	47000090	2.39955e-05	1.32027	1.56259e-05	2.11392e-05	9.55107e-11	0.0140769	304	IgAN_MD	0.999978
IgAN_MD	15	49078966	50004817	-2.64157e-05	-1.37944	1.17584e-05	3.11867e-05	6.98802e-11	0.00157779	287	IgAN_MD	0.526144
IgAN_MD	15	52590615	53014125	-1.57574e-05	-1.03726	1.63801e-05	1.4089e-05	4.63194e-11	0.0205976	175	IgAN_MD	0.999978
IgAN_MD	15	101918830	102516259	-3.12695e-05	-0.781222	3.17554e-05	5.04517e-05	2.02102e-10	0.027838	281	IgAN_MD	0.999978
IgAN_MD	16	5115228	5854496	3.03551e-05	8.72229	1.30437e-05	9.28545e-07	2.29829e-10	0.0452518	443	IgAN_MD	0.999978
IgAN_MD	16	56908045	57663112	-5.61219e-05	-0.575344	0.000101453	9.3787e-05	5.18785e-10	0.01374	409	IgAN_MD	0.999978
IgAN_MD	17	1481897	2613925	5.93875e-05	0.979475	6.77305e-05	5.42773e-05	3.15639e-10	0.000829631	496	IgAN_MD	0.526144
IgAN_MD	17	5574433	6570522	6.22344e-05	0.659739	6.39737e-05	0.000139096	5.01673e-10	0.00546005	652	IgAN_MD	0.999978
IgAN_MD	17	46828412	48027295	7.02553e-05	1.17267	1.9742e-05	0.000181811	3.84693e-10	0.000341014	429	IgAN_MD	0.387904
IgAN_MD	17	75844316	76445231	2.63722e-05	1.20196	1.64425e-05	2.92783e-05	1.79875e-10	0.0492581	245	IgAN_MD	0.999978
IgAN_MD	18	11530996	12737037	-3.13098e-05	-3.40763	7.82927e-06	1.07828e-05	1.602e-10	0.0133717	495	IgAN_MD	0.999978
IgAN_MD	20	42188914	43257406	-3.16007e-05		-5.00249e-06	5.31458e-05	2.4215e-10	0.0422817	534	IgAN_MD	0.999978
IgAN_MD	20	49387520	49945761	2.78834e-05	1.71786	1.73268e-05	1.52055e-05	1.692e-10	0.0320638	286	IgAN_MD	0.999978
IgAN_MD	21	16140244	17301757	-2.84239e-05	-1.53496	1.4891e-05	2.30275e-05	1.90269e-10	0.0393387	468	IgAN_MD	0.999978
IgAN_MD	21	18457828	19151566	3.21344e-05	1.31459	2.08102e-05	2.87133e-05	1.39159e-10	0.00644864	249	IgAN_MD	0.999978
IgAN_MD	21	17305471	18457656	3.18516e-05		1.73189e-05	-4.60038e-06	2.30882e-10	0.036063	431	IgAN_MD	0.999978
IgAN_MD	21	45603905	46174491	2.48773e-05	7.35834	1.60664e-05	7.11425e-07	1.22675e-10	0.0246991	262	IgAN_MD	0.999978
IgAN_MD	22	21866569	23015302	2.85532e-05	5.38351	1.45528e-06	1.933e-05	1.80005e-10	0.0333207	447	IgAN_MD	0.999978
IgAN_MD	22	40095174	41405753	2.40816e-05	1.39486	2.02798e-05	1.46976e-05	9.04871e-11	0.0113548	350	IgAN_MD	0.999978
IgAN_MHLP	1	62108681	63376404	-5.56037e-05	-1.49978	1.31401e-05	0.000104606	1.73797e-10	2.46731e-05	554	IgAN_MHLP	0.0561314
IgAN_MHLP	1	102040268	102893372	-2.44769e-05		9.12887e-06	-2.39762e-06	1.39902e-10	0.0385083	386	IgAN_MHLP	0.999645
IgAN_MHLP	1	205459511	206705609	4.91074e-05	1.46148	2.46724e-05	4.57614e-05	2.75513e-10	0.00309114	343	IgAN_MHLP	0.999645
IgAN_MHLP	2	16549538	18344242	5.15907e-05	1.27823	8.02089e-05	2.03096e-05	4.54223e-10	0.0154916	829	IgAN_MHLP	0.999645
IgAN_MHLP	2	186731309	188540877	2.306e-05	1.50848	1.91205e-05	1.22219e-05	1.34237e-10	0.046556	499	IgAN_MHLP	0.999645
IgAN_MHLP	2	195117932	197307918	3.71057e-05	1.80556	3.23023e-05	1.30745e-05	2.44849e-10	0.0177243	741	IgAN_MHLP	0.999645
IgAN_MHLP	2	225833758	227531180	6.33661e-05	1.20721	5.2991e-05	5.19928e-05	3.26754e-10	0.000455798	657	IgAN_MHLP	0.360909
IgAN_MHLP	4	16521003	18752293	-3.6379e-05		3.37753e-06	-9.95253e-06	3.04958e-10	0.0372332	923	IgAN_MHLP	0.999645
IgAN_MHLP	4	45188855	47543891	-2.74069e-05	-2.09024	1.50903e-05	1.13929e-05	1.74076e-10	0.0377777	661	IgAN_MHLP	0.999645
IgAN_MHLP	4	81979993	83012967	3.86636e-05		7.18778e-05	-4.81096e-06	1.26792e-10	0.000595496	444	IgAN_MHLP	0.360909
IgAN_MHLP	6	63713620	65760585	3.5416e-05	1.48604	2.50313e-05	2.2691e-05	1.41306e-10	0.00288877	568	IgAN_MHLP	0.999645
IgAN_MHLP	6	153551177	155228511	4.61971e-05	3.42499	5.8096e-06	3.13159e-05	4.09977e-10	0.0225143	781	IgAN_MHLP	0.999645
IgAN_MHLP	7	77102731	77953248	-2.57867e-05		2.46663e-05	-6.56672e-07	1.29091e-10	0.0232324	424	IgAN_MHLP	0.999645
IgAN_MHLP	8	19491428	21021401	8.79618e-05	1.35979	1.71724e-05	0.000243675	6.62906e-10	0.000634565	920	IgAN_MHLP	0.360909
IgAN_MHLP	8	24457122	25461315	3.41027e-05	1.31944	2.18764e-05	3.05365e-05	1.44642e-10	0.00457424	445	IgAN_MHLP	0.999645
IgAN_MHLP	8	143750619	146303789	-3.5165e-05		-2.45286e-06	1.37912e-05	2.30812e-10	0.0206333	740	IgAN_MHLP	0.999645
IgAN_MHLP	9	17628726	18659920	3.88728e-05	1.9312	9.27204e-06	4.36982e-05	2.70933e-10	0.0181938	640	IgAN_MHLP	0.999645
IgAN_MHLP	9	133642918	134639655	-2.94574e-05	-2.51302	1.68303e-05	8.1641e-06	1.77472e-10	0.0270216	469	IgAN_MHLP	0.999645
IgAN_MHLP	10	122807254	123853223	3.41394e-05		8.21131e-05	-9.61302e-06	2.84351e-10	0.0429135	596	IgAN_MHLP	0.999645
IgAN_MHLP	11	12019010	13133902	-4.06604e-05		-1.65081e-06	3.1363e-05	3.97774e-10	0.0414799	750	IgAN_MHLP	0.999645
IgAN_MHLP	15	79261077	79991408	-2.66127e-05	-5.94679	6.98338e-07	2.86778e-05	1.7317e-10	0.0431422	452	IgAN_MHLP	0.999645
IgAN_MHLP	16	54673195	55505040	3.13229e-05		-1.99686e-06	2.56361e-05	2.50715e-10	0.0479056	532	IgAN_MHLP	0.999645
IgAN_MHLP	17	1481897	2613925	5.21918e-05	0.921649	6.77305e-05	4.73467e-05	3.56704e-10	0.00571972	496	IgAN_MHLP	0.999645
IgAN_MHLP	17	5574433	6570522	6.23765e-05	0.965482	6.39737e-05	6.52458e-05	4.88063e-10	0.0047507	652	IgAN_MHLP	0.999645
IgAN_MHLP	17	6572170	6975193	-2.57636e-05		3.1781e-05	-1.12581e-06	1.3083e-10	0.0242948	194	IgAN_MHLP	0.999645
IgAN_MHLP	17	7725660	8704551	-3.0426e-05	-1.27376	1.60638e-05	3.55192e-05	1.71604e-10	0.0201985	434	IgAN_MHLP	0.999645
IgAN_MHLP	18	12737582	14358413	-3.75736e-05	-1.1515	3.82761e-05	2.78171e-05	2.73741e-10	0.0231481	652	IgAN_MHLP	0.999645
IgAN_MHLP	18	28561634	29563172	2.91776e-05	2.04434	5.00392e-06	4.07082e-05	1.91915e-10	0.0351886	507	IgAN_MHLP	0.999645
IgAN_MHLP	18	56754050	57504565	3.41104e-05	8.73578	1.6117e-06	9.45988e-06	2.27485e-10	0.0237238	503	IgAN_MHLP	0.999645
IgAN_MHLP	19	9013231	10029966	-2.8776e-05	-1.79866	3.52234e-05	7.26657e-06	1.02446e-10	0.00446865	392	IgAN_MHLP	0.999645
IgAN_MHLP	20	18896895	19707457	3.08567e-05		5.0959e-05	-7.47274e-06	2.14961e-10	0.0353263	506	IgAN_MHLP	0.999645
IgAN_MHLP	20	33885155	34891416	2.74446e-05	1.05238	2.26709e-05	2.99985e-05	7.30716e-11	0.00132468	270	IgAN_MHLP	0.602731
IgAN_MHLP	20	45650139	46540102	3.29669e-05	1.68713	2.19415e-05	1.74017e-05	2.11531e-10	0.0234096	382	IgAN_MHLP	0.999645
IgAN_MHLP	20	59892231	61091395	-5.53149e-05		4.81806e-05	-2.00429e-05	3.96859e-10	0.00549191	693	IgAN_MHLP	0.999645
IgAN_MHLP	22	24375019	25416292	2.5152e-05	1.76795	1.15324e-05	1.75503e-05	1.33432e-10	0.0294489	392	IgAN_MHLP	0.999645
IgAN_MI	1	24528210	25305673	2.61173e-05		-3.75478e-06	0.000113549	1.55329e-10	0.0361205	327	IgAN_MI	0.998701
IgAN_MI	1	32042540	34016219	-2.94858e-05	-0.948777	1.14373e-05	8.44446e-05	2.05337e-10	0.0396206	545	IgAN_MI	0.998701
IgAN_MI	1	112561693	114451307	-3.77796e-05		-8.28408e-07	0.000144918	3.20127e-10	0.034727	703	IgAN_MI	0.998701
IgAN_MI	1	228101119	229075210	2.68975e-05	1.02876	7.23549e-06	9.44783e-05	1.50745e-10	0.0284705	341	IgAN_MI	0.998701
IgAN_MI	1	232950888	233750725	-3.33833e-05	-2.42779	5.97824e-06	3.16272e-05	2.51171e-10	0.0351685	471	IgAN_MI	0.998701
IgAN_MI	2	16549538	18344242	4.54483e-05	0.612686	8.02089e-05	6.86019e-05	4.51776e-10	0.0324973	829	IgAN_MI	0.998701
IgAN_MI	2	41382889	42087411	3.15125e-05	1.10052	1.49003e-05	5.50275e-05	1.52294e-10	0.0106635	379	IgAN_MI	0.998701
IgAN_MI	2	225833758	227531180	7.48061e-05	0.862309	5.29591e-05	0.000142105	5.16085e-10	0.000991644	657	IgAN_MI	0.563997
IgAN_MI	3	26393305	27606695	-2.84971e-05	-2.4439	2.94299e-05	4.62003e-06	1.95381e-10	0.0414768	493	IgAN_MI	0.998701
IgAN_MI	3	35243764	36481385	3.66333e-05	1.28527	1.66961e-05	4.86577e-05	2.66494e-10	0.0248292	514	IgAN_MI	0.998701
IgAN_MI	3	148316766	149988630	4.98994e-05	1.6494	3.13994e-05	2.91487e-05	3.98906e-10	0.012476	827	IgAN_MI	0.998701
IgAN_MI	4	7136158	8054472	-5.34395e-05	-1.55349	5.25703e-05	2.25095e-05	5.18552e-10	0.0189381	710	IgAN_MI	0.998701
IgAN_MI	4	8055323	9408136	-3.49985e-05	-1.09958	4.45532e-05	2.27388e-05	2.53075e-10	0.0278061	407	IgAN_MI	0.998701
IgAN_MI	4	14394902	15849986	3.61397e-05	1.74504	7.98318e-06	5.37258e-05	3.03621e-10	0.0380745	701	IgAN_MI	0.998701
IgAN_MI	4	18752722	20084049	3.90461e-05	1.42625	2.29728e-05	3.26249e-05	1.93934e-10	0.00505004	460	IgAN_MI	0.998701
IgAN_MI	4	83017789	83994716	-3.80109e-05	-1.54439	1.05158e-05	5.76052e-05	1.70301e-10	0.00358285	415	IgAN_MI	0.998701
IgAN_MI	5	1270983	1762678	3.42534e-05	14.6868	5.22935e-05	1.04017e-07	1.72774e-10	0.00916221	228	IgAN_MI	0.998701
IgAN_MI	5	106800765	108633176	-4.61659e-05	-1.61978	1.83468e-05	4.42762e-05	3.80732e-10	0.0179824	794	IgAN_MI	0.998701
IgAN_MI	5	110821786	111962676	-4.50049e-05		-1.96551e-06	0.000154845	2.58594e-10	0.00513142	505	IgAN_MI	0.998701
IgAN_MI	6	159319812	159792458	2.48491e-05	0.780843	1.18266e-05	8.56311e-05	1.44268e-10	0.0385619	276	IgAN_MI	0.998701
IgAN_MI	6	159793334	161123451	-7.7062e-05	-1.52171	7.53891e-06	0.000340182	1.19313e-09	0.0256824	710	IgAN_MI	0.998701
IgAN_MI	7	44972152	46665658	-3.67868e-05	-7.65957	8.69279e-06	2.65348e-06	2.97572e-10	0.0329631	729	IgAN_MI	0.998701
IgAN_MI	7	96613246	98151455	3.17265e-05	3.15779	1.15062e-05	8.77292e-06	2.25874e-10	0.0347721	525	IgAN_MI	0.998701
IgAN_MI	7	130797776	131856855	-3.69809e-05	-1.36444	2.78214e-05	2.6404e-05	2.70795e-10	0.024622	525	IgAN_MI	0.998701
IgAN_MI	7	148620581	150491084	3.26115e-05	1.1256	1.64434e-05	5.10486e-05	2.70418e-10	0.0473522	681	IgAN_MI	0.998701
IgAN_MI	8	19491428	21021401	8.71796e-05	1.39914	1.71724e-05	0.000226087	6.8187e-10	0.000842022	920	IgAN_MI	0.563997
IgAN_MI	8	24457122	25461315	-3.35223e-05	-1.11772	2.18764e-05	4.11171e-05	2.42444e-10	0.0313246	445	IgAN_MI	0.998701
IgAN_MI	8	70003607	72013005	4.61682e-05	1.25046	1.52198e-05	8.95651e-05	3.14074e-10	0.00918441	761	IgAN_MI	0.998701
IgAN_MI	9	18660695	19129349	-3.19363e-05	-2.08668	1.34056e-05	1.74731e-05	2.36737e-10	0.0379279	379	IgAN_MI	0.998701
IgAN_MI	9	73916583	74600739	2.76476e-05	3.22295	4.03924e-06	1.82183e-05	1.59511e-10	0.0285908	258	IgAN_MI	0.998701
IgAN_MI	9	101474837	103543692	-5.15282e-05	-1.37172	1.16909e-05	0.000120701	3.27519e-10	0.00440972	714	IgAN_MI	0.998701
IgAN_MI	9	112594858	113255402	3.98356e-05	1.31997	2.07804e-05	4.38293e-05	2.73548e-10	0.0160162	421	IgAN_MI	0.998701
IgAN_MI	9	129477886	131429495	3.54766e-05	1.33241	2.02125e-05	3.50742e-05	2.80418e-10	0.0341284	641	IgAN_MI	0.998701
IgAN_MI	10	19203300	20131614	-2.84141e-05	-1.29983	1.16752e-05	4.09287e-05	2.05512e-10	0.0474733	488	IgAN_MI	0.998701
IgAN_MI	10	29962511	30653567	5.82907e-05	0.864952	3.32218e-05	0.000136707	5.29331e-10	0.0112901	401	IgAN_MI	0.998701
IgAN_MI	11	18789820	20113591	-5.00701e-05	-0.900533	3.75422e-05	8.23451e-05	6.49164e-10	0.0493939	830	IgAN_MI	0.998701
IgAN_MI	11	103491586	104871322	3.25379e-05		-2.40844e-06	0.000102532	2.17239e-10	0.0272722	572	IgAN_MI	0.998701
IgAN_MI	11	113105405	113958177	3.28965e-05	1.05097	4.93263e-05	1.98628e-05	2.23869e-10	0.0279041	427	IgAN_MI	0.998701
IgAN_MI	12	50160662	51582048	3.35038e-05	0.954669	2.59095e-05	4.75362e-05	1.68621e-10	0.00987676	469	IgAN_MI	0.998701
IgAN_MI	12	70817279	71688642	4.15324e-05	1.36588	2.70957e-05	3.41233e-05	3.51888e-10	0.0268263	468	IgAN_MI	0.998701
IgAN_MI	12	77099081	78398357	4.4687e-05	2.46945	8.29167e-06	3.94929e-05	3.36753e-10	0.0148855	688	IgAN_MI	0.998701
IgAN_MI	12	110112932	113027651	-6.56143e-05	-0.946968	2.84507e-05	0.000168746	9.84826e-10	0.0365433	654	IgAN_MI	0.998701
IgAN_MI	13	60087834	60854106	2.99419e-05	1.40452	2.52955e-05	1.79664e-05	8.97387e-11	0.00157367	283	IgAN_MI	0.71602
IgAN_MI	14	93379151	94420996	-3.24877e-05	-1.47055	7.02806e-06	6.9445e-05	2.17566e-10	0.0276273	478	IgAN_MI	0.998701
IgAN_MI	15	36425448	36968033	3.18798e-05	1.73825	9.87733e-06	3.40538e-05	2.60575e-10	0.0482778	303	IgAN_MI	0.998701
IgAN_MI	15	46294385	47000090	2.56407e-05	1.25859	1.56259e-05	2.65611e-05	1.42241e-10	0.0315634	304	IgAN_MI	0.998701
IgAN_MI	15	78640760	79259009	-5.03202e-05	-0.954005	9.51297e-06	0.000292461	3.84194e-10	0.010251	204	IgAN_MI	0.998701
IgAN_MI	15	80637749	81604871	4.73282e-05	0.963059	4.72508e-05	5.11123e-05	3.16023e-10	0.00776035	493	IgAN_MI	0.998701
IgAN_MI	16	70887506	72915425	4.49331e-05	0.865421	2.37452e-05	0.000113528	3.27916e-10	0.0130893	578	IgAN_MI	0.998701
IgAN_MI	16	74730819	75517115	-4.67614e-05	-0.640514	1.83417e-05	0.000290588	4.79981e-10	0.0328102	316	IgAN_MI	0.998701
IgAN_MI	17	1481897	2613925	8.93604e-05	0.619044	6.77305e-05	0.000307655	5.23151e-10	9.3489e-05	496	IgAN_MI	0.212687
IgAN_MI	17	7725660	8704551	3.74741e-05	0.844539	1.60651e-05	0.000122558	3.5861e-10	0.0478288	434	IgAN_MI	0.998701
IgAN_MI	17	37344586	38649203	2.8589e-05	1.36583	1.89919e-05	2.30695e-05	1.88495e-10	0.0373121	386	IgAN_MI	0.998701
IgAN_MI	17	46828412	48027295	6.60177e-05	1.17588	1.97431e-05	0.000159653	3.79108e-10	0.000697351	429	IgAN_MI	0.563997
IgAN_MI	18	47263681	47814821	-2.28974e-05	-1.97408	1.08533e-05	1.23959e-05	1.19773e-10	0.0364194	350	IgAN_MI	0.998701
IgAN_MI	18	77151867	78017074	2.82095e-05	1.74789	8.18296e-06	3.18311e-05	1.53212e-10	0.0226656	341	IgAN_MI	0.998701
IgAN_MI	19	3304779	4347573	-4.35615e-05	-1.88725	2.32743e-05	2.28911e-05	3.63494e-10	0.0223228	371	IgAN_MI	0.998701
IgAN_MI	19	9013231	10029966	4.78379e-05	1.29887	3.52239e-05	3.85101e-05	3.2359e-10	0.00782932	392	IgAN_MI	0.998701
IgAN_MI	22	27295234	27653424	3.88007e-05	1.6878	5.17022e-06	0.000102219	3.2203e-10	0.0306042	374	IgAN_MI	0.998701
IgAN_MONO	1	9959748	11774956	7.19577e-05	0.653856	2.4286e-05	0.000498694	1.26218e-09	0.0428234	673	IgAN_MONO	0.999927
IgAN_MONO	1	23085227	24527501	-5.76227e-05	-0.987437	1.70871e-05	0.000199296	5.47439e-10	0.0137865	507	IgAN_MONO	0.999927
IgAN_MONO	1	167159608	168168773	5.86534e-05	1.15219	1.44483e-05	0.00017936	8.22945e-10	0.0408948	509	IgAN_MONO	0.999927
IgAN_MONO	1	206706419	208158787	7.5387e-05	1.36555	9.37221e-06	0.000325188	6.50961e-10	0.00312936	602	IgAN_MONO	0.45615
IgAN_MONO	2	16549538	18344242	-0.000108945	-0.900787	7.99185e-05	0.00018303	1.01884e-09	0.000642192	843	IgAN_MONO	0.182623
IgAN_MONO	2	195117932	197307918	5.45137e-05	0.692758	3.24869e-05	0.000190607	6.42972e-10	0.0315666	758	IgAN_MONO	0.999927
IgAN_MONO	2	201572564	202829668	-4.1568e-05	-1.26118	5.16686e-06	0.00021025	3.76911e-10	0.0322649	458	IgAN_MONO	0.999927
IgAN_MONO	2	224003069	225832409	0.000157967	0.814636	4.86524e-05	0.00077286	3.10149e-09	0.00456124	793	IgAN_MONO	0.546148
IgAN_MONO	2	225833758	227531180	7.76035e-05	0.710682	5.34894e-05	0.000222917	6.934e-10	0.00320808	662	IgAN_MONO	0.45615
IgAN_MONO	3	122693533	123196819	4.24766e-05		-1.53025e-06	0.000288734	3.45445e-10	0.0222901	232	IgAN_MONO	0.999927
IgAN_MONO	3	140276484	142863564	7.0615e-05		-1.62612e-05	0.0006771	1.15063e-09	0.0373648	979	IgAN_MONO	0.999927
IgAN_MONO	4	5971634	7135912	-0.000169838	-0.862933	1.46202e-05	0.00264948	1.85286e-09	7.95964e-05	630	IgAN_MONO	0.0452704
IgAN_MONO	4	8055323	9408136	4.74956e-05	3.5018	4.44627e-05	4.1374e-06	3.82361e-10	0.0151431	404	IgAN_MONO	0.999927
IgAN_MONO	4	81979993	83012967	4.09543e-05	1.28307	7.38683e-05	1.37923e-05	2.915e-10	0.0164525	454	IgAN_MONO	0.999927
IgAN_MONO	4	109980374	112204254	6.88946e-05	1.27558	6.40038e-06	0.000455772	6.39305e-10	0.00643443	855	IgAN_MONO	0.697064
IgAN_MONO	4	119946706	121391843	-6.27854e-05	-1.12627	1.41532e-05	0.00021957	3.45084e-10	0.000725276	567	IgAN_MONO	0.183334
IgAN_MONO	4	145024452	148047972	9.10053e-05		-5.94681e-06	0.000634959	1.13918e-09	0.00701104	945	IgAN_MONO	0.725006
IgAN_MONO	4	158114105	160356254	-4.09576e-05	-1.47465	1.13488e-05	6.79734e-05	4.31313e-10	0.0485937	702	IgAN_MONO	0.999927
IgAN_MONO	5	1270983	1762678	5.37896e-05	0.875938	5.12647e-05	7.35581e-05	3.07637e-10	0.00216395	233	IgAN_MONO	0.392334
IgAN_MONO	5	70683839	72420748	5.89413e-05	0.730254	1.06382e-05	0.000612382	7.94693e-10	0.0365426	675	IgAN_MONO	0.999927
IgAN_MONO	5	75743532	77203135	8.69282e-05	0.899441	3.37007e-05	0.000277164	7.15461e-10	0.00115453	820	IgAN_MONO	0.262656
IgAN_MONO	6	26778827	28669698	0.000516519	0.997058	0.00019774	0.00135718	5.19355e-08	0.0234214	699	IgAN_MONO	0.999927
IgAN_MONO	6	40345542	42105449	-0.000152117	-0.79135	2.62881e-05	0.00140559	3.3094e-09	0.00818708	968	IgAN_MONO	0.776067
IgAN_MONO	6	125336799	128759251	-7.72511e-05	-0.757914	5.62993e-05	0.00018453	1.34512e-09	0.0351765	1022	IgAN_MONO	0.999927
IgAN_MONO	6	163277858	164003180	-4.6545e-05		-5.40925e-07	0.000137944	5.49921e-10	0.0471638	393	IgAN_MONO	0.999927
IgAN_MONO	7	28039590	28710596	7.41035e-05	1.02227	1.17548e-05	0.000447027	1.12768e-09	0.0273342	404	IgAN_MONO	0.999927
IgAN_MONO	8	55914314	57653028	6.65455e-05	1.3395	5.04718e-06	0.00048899	1.14484e-09	0.0492132	722	IgAN_MONO	0.999927
IgAN_MONO	8	66025862	67192642	3.74856e-05	1.10191	2.84579e-05	4.06663e-05	3.57111e-10	0.0472959	417	IgAN_MONO	0.999927
IgAN_MONO	8	116095815	117130004	6.79673e-05	1.15584	2.80668e-06	0.001232	5.8297e-10	0.00487786	306	IgAN_MONO	0.554856
IgAN_MONO	8	130380171	130812339	0.000203066	2.95038	6.68157e-07	0.00708992	8.57608e-09	0.0283237	238	IgAN_MONO	0.999927
IgAN_MONO	8	135270868	136209239	-5.16929e-05	-0.957487	3.09584e-05	9.41496e-05	5.26741e-10	0.0243012	535	IgAN_MONO	0.999927
IgAN_MONO	9	90893774	91608628	-0.000114126	-1.22126	5.20817e-06	0.00167674	2.19677e-09	0.0148937	257	IgAN_MONO	0.999927
IgAN_MONO	9	125545194	126926376	7.43293e-05	1.21744	3.1144e-05	0.000119689	5.91518e-10	0.00224191	521	IgAN_MONO	0.392334
IgAN_MONO	10	5359010	6316910	0.000171257	0.799669	5.69004e-05	0.000806052	1.12627e-09	3.34244e-07	669	IgAN_MONO	0.000760405
IgAN_MONO	10	16444693	17591626	5.66893e-05	0.783777	4.95096e-05	0.000105664	7.78578e-10	0.0421885	737	IgAN_MONO	0.999927
IgAN_MONO	10	21244087	23696890	6.79699e-05	1.2291	9.27198e-06	0.000329826	6.89924e-10	0.00966159	736	IgAN_MONO	0.849561
IgAN_MONO	10	29962511	30653567	5.21696e-05	0.549718	3.30096e-05	0.000272844	4.2198e-10	0.0110967	407	IgAN_MONO	0.90816
IgAN_MONO	10	60375857	62558737	-7.02997e-05	-1.07122	1.24107e-05	0.000347017	9.65218e-10	0.0236498	1044	IgAN_MONO	0.999927
IgAN_MONO	10	68430236	69893580	5.83261e-05	1.13502	1.61015e-05	0.000164002	5.08702e-10	0.00970927	606	IgAN_MONO	0.849561
IgAN_MONO	10	88451869	89845801	3.98917e-05		-4.47722e-06	0.000113059	3.7343e-10	0.0389872	396	IgAN_MONO	0.999927
IgAN_MONO	11	87827514	89208590	5.15536e-05	0.862442	2.48103e-05	0.000144021	5.00786e-10	0.0212373	611	IgAN_MONO	0.999927
IgAN_MONO	11	107491606	108495975	3.76449e-05		-1.05557e-06	0.000378657	2.8149e-10	0.0248487	362	IgAN_MONO	0.999927
IgAN_MONO	11	115652723	117097952	-7.47553e-05		-1.33827e-05	0.000371447	1.08498e-09	0.0232375	760	IgAN_MONO	0.999927
IgAN_MONO	11	120173354	121660636	0.000129027	0.735295	7.90031e-05	0.000389759	8.17123e-10	6.36903e-06	782	IgAN_MONO	0.00724478
IgAN_MONO	12	50160662	51582048	7.64604e-05	1.15459	2.5559e-05	0.000171582	4.7214e-10	0.000433417	478	IgAN_MONO	0.164337
IgAN_MONO	12	114883085	115326972	4.2122e-05	1.60344	3.64239e-05	1.89465e-05	2.7564e-10	0.0111774	204	IgAN_MONO	0.90816
IgAN_MONO	13	110338913	111432821	-0.000138869	-0.523461	9.97872e-05	0.000705294	2.68664e-09	0.00738033	748	IgAN_MONO	0.730011
IgAN_MONO	14	58449526	59135770	2.99887e-05	1.28558	5.02942e-06	0.000108193	1.70587e-10	0.0216721	219	IgAN_MONO	0.999927
IgAN_MONO	14	74252993	75747118	-4.29883e-05		-7.42499e-08	0.00034246	4.39998e-10	0.0404238	549	IgAN_MONO	0.999927
IgAN_MONO	15	64335804	65101626	0.000101541	1.26048	5.25903e-06	0.00123399	8.84976e-10	0.000641767	184	IgAN_MONO	0.182623
IgAN_MONO	15	74453873	75516403	-6.16937e-05	-3.60988	6.10387e-07	0.000478511	6.12415e-10	0.0126677	372	IgAN_MONO	0.993762
IgAN_MONO	15	80637749	81604871	-6.94899e-05	-0.677003	4.53159e-05	0.000232494	1.14621e-09	0.0401182	493	IgAN_MONO	0.999927
IgAN_MONO	16	83972415	84645588	8.98471e-05		-6.65777e-06	0.00057085	1.69726e-09	0.029193	666	IgAN_MONO	0.999927
IgAN_MONO	16	88966667	89604610	-4.14454e-05	-1.43406	4.71655e-06	0.000177089	3.66641e-10	0.0304268	238	IgAN_MONO	0.999927
IgAN_MONO	17	1481897	2613925	-0.000208584	-0.817995	6.70952e-05	0.000969105	2.60478e-09	4.37142e-05	506	IgAN_MONO	0.03315
IgAN_MONO	17	25679294	26272308	5.21069e-05	2.77102	1.52594e-06	0.000231726	4.47373e-10	0.0137571	210	IgAN_MONO	0.999927
IgAN_MONO	17	75844316	76445231	5.55636e-05	0.845509	1.78356e-05	0.000242134	5.53738e-10	0.0182144	248	IgAN_MONO	0.999927
IgAN_MONO	18	66404118	67569547	5.91131e-05	1.11637	3.23534e-05	8.66631e-05	7.23461e-10	0.0279676	607	IgAN_MONO	0.999927
IgAN_MONO	19	11280183	12497411	-7.37864e-05	-1.23439	1.17828e-05	0.000303248	6.48531e-10	0.00376249	400	IgAN_MONO	0.50351
IgAN_MONO	20	23568495	24053655	-5.21749e-05	-1.08679	4.86231e-05	4.74009e-05	2.76128e-10	0.00169043	233	IgAN_MONO	0.349613
IgAN_MONO	20	54321811	55431836	6.89656e-05	1.67899	2.80996e-05	6.0044e-05	8.44965e-10	0.0176664	603	IgAN_MONO	0.999927
IgAN_MONO	21	18457828	19151566	3.1441e-05	0.788728	2.00258e-05	7.93504e-05	2.35164e-10	0.040338	253	IgAN_MONO	0.999927
IgAN_MONO	21	36190040	37303320	8.80599e-05	1.00253	1.49666e-05	0.000515514	8.72375e-10	0.00286893	593	IgAN_MONO	0.45615
IgAN_MONO	21	39250321	40115483	0.000111717	1.06843	1.86186e-05	0.000587226	8.53271e-10	0.000131028	465	IgAN_MONO	0.0596176
IgAN_MONO	22	17569439	18333467	-0.000156761	-0.739667	4.566e-05	0.000983705	3.00967e-09	0.00427069	442	IgAN_MONO	0.539768
IgAN_MONO%	1	9959748	11774956	6.18599e-05	0.829885	2.4285e-05	0.000228794	7.39636e-10	0.0229315	673	IgAN_MONO%	0.999376
IgAN_MONO%	1	23085227	24527501	-8.93465e-05	-1.03966	1.70817e-05	0.000432356	7.95351e-10	0.00153441	507	IgAN_MONO%	0.582054
IgAN_MONO%	1	65010679	66773349	-9.13468e-05	-0.818269	1.40508e-05	0.000886941	1.7418e-09	0.0286155	805	IgAN_MONO%	0.999376
IgAN_MONO%	1	197310096	198540028	-4.37782e-05	-1.01694	1.47362e-05	0.000125759	4.11416e-10	0.0309024	455	IgAN_MONO%	0.999376
IgAN_MONO%	2	23857184	25485735	-5.15646e-05		-3.57598e-07	0.000736784	6.66547e-10	0.045796	521	IgAN_MONO%	0.999376
IgAN_MONO%	2	161078891	163358537	-8.20456e-05	-0.730842	3.31876e-05	0.000379742	1.04123e-09	0.0110023	790	IgAN_MONO%	0.999376
IgAN_MONO%	2	224003069	225832409	0.000112125	0.709517	4.86093e-05	0.000513757	2.19006e-09	0.0165784	793	IgAN_MONO%	0.999376
IgAN_MONO%	2	225833758	227531180	5.49308e-05	0.719478	5.34373e-05	0.000109082	5.09913e-10	0.0149915	662	IgAN_MONO%	0.999376
IgAN_MONO%	3	11221721	12858028	6.30794e-05	0.469504	4.75349e-05	0.000379737	7.04541e-10	0.0174786	728	IgAN_MONO%	0.999376
IgAN_MONO%	3	140276484	142863564	7.56875e-05		-1.62637e-05	0.000824704	9.07065e-10	0.0119685	979	IgAN_MONO%	0.999376
IgAN_MONO%	4	5971634	7135912	-0.000111735	-0.785753	1.46202e-05	0.00138309	1.38075e-09	0.0026386	630	IgAN_MONO%	0.675824
IgAN_MONO%	4	145024452	148047972	5.2826e-05		-5.94515e-06	0.000275942	6.13155e-10	0.0328958	945	IgAN_MONO%	0.999376
IgAN_MONO%	4	158114105	160356254	-4.03412e-05	-1.16263	1.13496e-05	0.000106081	3.8419e-10	0.039576	702	IgAN_MONO%	0.999376
IgAN_MONO%	6	40345542	42105449	-0.000114413	-0.678676	2.62884e-05	0.00108109	1.5349e-09	0.00349643	968	IgAN_MONO%	0.723443
IgAN_MONO%	7	5414602	6912527	-8.6664e-05	-0.925959	1.10322e-05	0.000794019	1.4833e-09	0.0244353	473	IgAN_MONO%	0.999376
IgAN_MONO%	7	113337327	116315205	5.77247e-05	1.60303	1.1837e-05	0.000109547	6.9625e-10	0.0286948	877	IgAN_MONO%	0.999376
IgAN_MONO%	7	148620581	150491084	-5.67196e-05	-0.814865	1.61757e-05	0.000299524	5.34003e-10	0.0141084	680	IgAN_MONO%	0.999376
IgAN_MONO%	8	19491428	21021401	-6.3339e-05	-1.34095	1.95392e-05	0.000114186	8.6716e-10	0.0314836	944	IgAN_MONO%	0.999376
IgAN_MONO%	8	21404381	22539316	-4.62017e-05	-1.01633	6.46196e-06	0.0003198	4.13669e-10	0.0231109	526	IgAN_MONO%	0.999376
IgAN_MONO%	8	49038732	52156842	4.80902e-05	0.910583	2.63693e-05	0.000105773	5.65706e-10	0.043186	916	IgAN_MONO%	0.999376
IgAN_MONO%	8	66025862	67192642	3.51555e-05	1.03738	2.84464e-05	4.0372e-05	2.97367e-10	0.0414829	417	IgAN_MONO%	0.999376
IgAN_MONO%	8	116095815	117130004	7.50385e-05	1.19988	2.80634e-06	0.00139365	5.40459e-10	0.00124759	306	IgAN_MONO%	0.567902
IgAN_MONO%	8	130380171	130812339	0.000176869	2.56464	8.75441e-07	0.00543279	4.84038e-09	0.0110154	240	IgAN_MONO%	0.999376
IgAN_MONO%	9	90893774	91608628	-7.72127e-05	-1.06227	5.20885e-06	0.0010143	1.35874e-09	0.0361984	257	IgAN_MONO%	0.999376
IgAN_MONO%	9	125545194	126926376	4.9672e-05	0.934024	3.11169e-05	9.08891e-05	5.31892e-10	0.031258	521	IgAN_MONO%	0.999376
IgAN_MONO%	9	138817178	141146684	-0.000133385	-0.75117	1.80071e-05	0.00175103	1.97275e-09	0.00267241	794	IgAN_MONO%	0.675824
IgAN_MONO%	10	5359010	6316910	9.84869e-05	0.661407	5.69004e-05	0.000389677	8.89112e-10	0.000956782	669	IgAN_MONO%	0.544409
IgAN_MONO%	10	16444693	17591626	7.78654e-05	1.50342	4.95022e-05	5.41882e-05	6.22789e-10	0.00180764	737	IgAN_MONO%	0.587742
IgAN_MONO%	10	21244087	23696890	8.07483e-05	1.10049	9.13411e-06	0.000589426	5.64743e-10	0.000679107	735	IgAN_MONO%	0.544409
IgAN_MONO%	10	64263402	65469133	-7.2403e-05		-4.71325e-06	0.000843247	8.14728e-10	0.0111938	486	IgAN_MONO%	0.999376
IgAN_MONO%	12	50160662	51582048	-3.90457e-05	-0.842278	2.55578e-05	8.40836e-05	3.19249e-10	0.0288679	478	IgAN_MONO%	0.999376
IgAN_MONO%	12	67818111	68740414	5.68751e-05	8.40688	2.18625e-07	0.000209351	4.18727e-10	0.00544539	544	IgAN_MONO%	0.999376
IgAN_MONO%	12	68742112	69826093	0.000100916	0.899335	1.2685e-05	0.000992638	1.67948e-09	0.0137976	530	IgAN_MONO%	0.999376
IgAN_MONO%	12	70817279	71688642	4.23268e-05	1.42069	2.56128e-05	3.46555e-05	3.69156e-10	0.0275963	464	IgAN_MONO%	0.999376
IgAN_MONO%	12	110112932	113027651	4.99814e-05	0.824122	2.87837e-05	0.000127787	6.24928e-10	0.0455684	662	IgAN_MONO%	0.999376
IgAN_MONO%	12	113030227	113877766	3.60282e-05	1.43403	2.34161e-05	2.69558e-05	2.49389e-10	0.022524	377	IgAN_MONO%	0.999376
IgAN_MONO%	12	119303044	120007172	4.09554e-05		-3.63744e-06	2.96434e-05	3.26155e-10	0.0233434	412	IgAN_MONO%	0.999376
IgAN_MONO%	13	110338913	111432821	-8.89611e-05	-0.489614	9.97999e-05	0.000330797	1.5721e-09	0.0248534	748	IgAN_MONO%	0.999376
IgAN_MONO%	14	58449526	59135770	2.85937e-05	1.52932	5.02948e-06	6.95056e-05	1.39376e-10	0.0154349	219	IgAN_MONO%	0.999376
IgAN_MONO%	15	40383779	41211827	-5.16817e-05	-1.61386	4.68206e-06	0.00021903	4.06115e-10	0.0103308	283	IgAN_MONO%	0.999376
IgAN_MONO%	15	64335804	65101626	6.19828e-05	1.27193	5.25963e-06	0.0004515	3.49404e-10	0.00091335	184	IgAN_MONO%	0.544409
IgAN_MONO%	15	74453873	75516403	-7.37837e-05	-3.90926	6.10386e-07	0.000583615	6.26782e-10	0.0032072	372	IgAN_MONO%	0.723443
IgAN_MONO%	15	84063245	85517022	-5.434e-05	-1.08161	1.21949e-05	0.000206976	7.19157e-10	0.0427322	525	IgAN_MONO%	0.999376
IgAN_MONO%	16	78710328	79368760	-8.87987e-05	-0.96714	3.03433e-05	0.000277826	1.09942e-09	0.00740445	753	IgAN_MONO%	0.999376
IgAN_MONO%	17	1481897	2613925	-7.72157e-05	-0.796385	6.70959e-05	0.00014011	1.19807e-09	0.0256931	506	IgAN_MONO%	0.999376
IgAN_MONO%	17	4322053	4650487	-4.22359e-05	-1.72534	4.8246e-06	0.000124209	3.69824e-10	0.0280731	173	IgAN_MONO%	0.999376
IgAN_MONO%	19	2816339	3301333	-5.2744e-05	-6.1912	1.5226e-07	0.000476664	6.26611e-10	0.0351137	219	IgAN_MONO%	0.999376
IgAN_MONO%	19	11280183	12497411	-5.43875e-05	-1.37296	1.17828e-05	0.000133179	6.06571e-10	0.0272233	400	IgAN_MONO%	0.999376
IgAN_MONO%	19	16252072	17942927	0.000104746		-9.36311e-06	0.00141821	2.01239e-09	0.0195455	670	IgAN_MONO%	0.999376
IgAN_MONO%	19	33764103	34067891	-4.0553e-05	-1.47351	4.21201e-06	0.000179825	3.44601e-10	0.0289208	145	IgAN_MONO%	0.999376
IgAN_MONO%	20	23568495	24053655	-5.26836e-05	-1.13579	4.86231e-05	4.42496e-05	2.51089e-10	0.000884926	233	IgAN_MONO%	0.544409
IgAN_MONO%	21	16140244	17301757	-3.96727e-05	-0.655886	1.39225e-05	0.000262791	3.63309e-10	0.037398	468	IgAN_MONO%	0.999376
IgAN_MONO%	21	39250321	40115483	6.33639e-05	0.836669	1.86186e-05	0.000308056	8.43667e-10	0.0291461	465	IgAN_MONO%	0.999376
IgAN_NEUT	1	7604831	9067142	0.000105484	1.079	1.09048e-05	0.000876429	1.23971e-09	0.00273632	537	IgAN_NEUT	0.311393
IgAN_NEUT	1	43365565	44482312	-5.45628e-05	-1.27999	8.68403e-06	0.000209248	4.21986e-10	0.00790459	507	IgAN_NEUT	0.620374
IgAN_NEUT	1	65010679	66773349	0.0001607	0.707394	1.40508e-05	0.00367289	3.65917e-09	0.00789357	805	IgAN_NEUT	0.620374
IgAN_NEUT	1	105193022	106641877	-4.16763e-05	-1.13422	2.30941e-05	5.84636e-05	3.96782e-10	0.0364165	451	IgAN_NEUT	0.999738
IgAN_NEUT	1	109075561	110301260	4.32572e-05		-1.2129e-05	0.000217317	4.25028e-10	0.0358862	497	IgAN_NEUT	0.999738
IgAN_NEUT	1	206706419	208158787	8.01443e-05	1.16647	9.3725e-06	0.000503668	1.09976e-09	0.0156616	602	IgAN_NEUT	0.839354
IgAN_NEUT	2	16549538	18344242	-0.000113103	-0.910238	7.9911e-05	0.000193211	8.99482e-10	0.000162477	843	IgAN_NEUT	0.0369798
IgAN_NEUT	2	23857184	25485735	4.29361e-05		-3.57598e-07	0.000398023	3.9263e-10	0.0302453	521	IgAN_NEUT	0.999738
IgAN_NEUT	2	42088016	42947335	3.54847e-05	0.769604	2.21482e-05	9.59863e-05	3.09454e-10	0.0436777	420	IgAN_NEUT	0.999738
IgAN_NEUT	2	85284353	86559358	-5.25701e-05	-1.31005	5.68428e-06	0.000283287	7.10347e-10	0.0485595	619	IgAN_NEUT	0.999738
IgAN_NEUT	2	110109222	112924907	0.000105701	1.09262	1.0753e-05	0.000870342	1.15244e-09	0.00184794	680	IgAN_NEUT	0.245923
IgAN_NEUT	2	145303576	147252762	4.58028e-05	1.57839	3.38661e-06	0.000248651	4.89024e-10	0.0383379	562	IgAN_NEUT	0.999738
IgAN_NEUT	2	161078891	163358537	8.12083e-05	0.827578	3.31695e-05	0.000290298	1.62648e-09	0.04405	791	IgAN_NEUT	0.999738
IgAN_NEUT	2	169178092	170973262	-0.000127031	-1.52891	1.80353e-05	0.000382767	1.92588e-09	0.0037958	893	IgAN_NEUT	0.367221
IgAN_NEUT	2	201572564	202829668	-4.35133e-05	-1.47567	5.16695e-06	0.00016828	3.40691e-10	0.0184012	458	IgAN_NEUT	0.922629
IgAN_NEUT	2	217184715	218615634	-4.95602e-05	-1.39025	8.4973e-06	0.000149554	6.00279e-10	0.0430922	699	IgAN_NEUT	0.999738
IgAN_NEUT	2	224003069	225832409	8.05956e-05	0.942853	4.86465e-05	0.000150205	6.3843e-10	0.00142402	793	IgAN_NEUT	0.202567
IgAN_NEUT	2	227532464	228456451	4.44424e-05	0.574213	9.23668e-05	6.48533e-05	3.71919e-10	0.0211957	428	IgAN_NEUT	0.922629
IgAN_NEUT	3	10526803	11220278	-7.67767e-05	-0.897963	8.03635e-05	9.09669e-05	6.30247e-10	0.00222627	432	IgAN_NEUT	0.266684
IgAN_NEUT	3	64475164	65337581	-7.34724e-05	-0.749238	7.85991e-05	0.000122346	6.23828e-10	0.00326463	582	IgAN_NEUT	0.353824
IgAN_NEUT	3	185263467	186780913	-7.78044e-05	-2.1782	2.92271e-06	0.000436543	1.10816e-09	0.0194268	716	IgAN_NEUT	0.922629
IgAN_NEUT	4	5971634	7135912	-0.000103645	-0.998048	1.46202e-05	0.000737625	9.48814e-10	0.00076606	630	IgAN_NEUT	0.134119
IgAN_NEUT	4	57420107	58696072	-5.365e-05	-0.874926	1.72738e-05	0.000217675	5.63781e-10	0.0238517	668	IgAN_NEUT	0.951418
IgAN_NEUT	4	81979993	83012967	7.12615e-05	1.00637	7.38683e-05	6.7879e-05	3.08308e-10	4.93952e-05	454	IgAN_NEUT	0.0186959
IgAN_NEUT	4	119946706	121391843	-6.52606e-05	-1.17359	1.41532e-05	0.000218482	3.6659e-10	0.000653265	567	IgAN_NEUT	0.134119
IgAN_NEUT	5	31748611	33944217	7.42815e-05	0.795308	5.48512e-05	0.000159039	9.78167e-10	0.0175462	1079	IgAN_NEUT	0.907617
IgAN_NEUT	5	67096780	70682458	4.93752e-05		-2.82841e-06	0.00104111	5.97059e-10	0.0433117	739	IgAN_NEUT	0.999738
IgAN_NEUT	5	70683839	72420748	6.69285e-05	0.842702	1.06395e-05	0.00059286	8.56464e-10	0.0221988	675	IgAN_NEUT	0.922629
IgAN_NEUT	5	95822732	96867936	5.61492e-05	0.865052	1.64552e-05	0.000256035	3.89228e-10	0.00442663	488	IgAN_NEUT	0.403001
IgAN_NEUT	5	99259751	101101103	3.88749e-05	1.21285	1.20777e-05	8.50633e-05	3.63397e-10	0.0414211	565	IgAN_NEUT	0.999738
IgAN_NEUT	5	117004531	117712427	-3.79188e-05	-1.36654	1.50455e-05	5.11748e-05	2.14307e-10	0.00959145	272	IgAN_NEUT	0.701293
IgAN_NEUT	5	170891834	171772889	4.24152e-05	0.74654	5.62983e-05	5.73378e-05	4.01757e-10	0.034335	449	IgAN_NEUT	0.999738
IgAN_NEUT	6	26778827	28669698	0.00038465	0.976593	0.00019774	0.00078453	2.9334e-08	0.024714	699	IgAN_NEUT	0.951418
IgAN_NEUT	7	28039590	28710596	0.00012495	1.04227	1.17548e-05	0.00122263	2.13362e-09	0.00682913	404	IgAN_NEUT	0.575671
IgAN_NEUT	7	104158491	105425027	4.49048e-05	1.27385	6.83359e-06	0.000181845	3.85822e-10	0.0222473	525	IgAN_NEUT	0.922629
IgAN_NEUT	7	148620581	150491084	0.00012752	1.38987	1.61757e-05	0.00052041	5.51794e-10	5.67877e-08	680	IgAN_NEUT	0.000129249
IgAN_NEUT	8	15274608	16087631	-5.10681e-05	-1.0366	2.67464e-05	9.07426e-05	5.85542e-10	0.0348214	583	IgAN_NEUT	0.999738
IgAN_NEUT	8	126269921	127434945	-5.70539e-05		-5.58785e-06	0.000577401	6.61945e-10	0.0265852	530	IgAN_NEUT	0.960444
IgAN_NEUT	8	130380171	130812339	7.08932e-05	1.85242	1.26812e-06	0.00115497	1.13862e-09	0.0356453	244	IgAN_NEUT	0.999738
IgAN_NEUT	8	135270868	136209239	-4.4847e-05	-1.17364	3.09543e-05	4.71711e-05	4.97455e-10	0.0443527	535	IgAN_NEUT	0.999738
IgAN_NEUT	9	21550959	22968575	5.16639e-05	0.899601	1.99452e-05	0.000165362	5.1108e-10	0.0222955	644	IgAN_NEUT	0.922629
IgAN_NEUT	9	86181461	87571563	-5.93195e-05	-1.05635	8.31416e-06	0.000379279	5.93183e-10	0.0148678	704	IgAN_NEUT	0.836543
IgAN_NEUT	9	90893774	91608628	-4.08785e-05	-1.3041	5.20885e-06	0.000188636	2.40369e-10	0.00837241	257	IgAN_NEUT	0.635186
IgAN_NEUT	9	93442205	94163515	5.30714e-05	0.732247	3.33872e-05	0.000157335	4.84065e-10	0.0158577	402	IgAN_NEUT	0.839354
IgAN_NEUT	9	108754828	109972524	4.75395e-05	2.40272	6.55878e-06	5.96872e-05	4.3095e-10	0.0220196	543	IgAN_NEUT	0.922629
IgAN_NEUT	9	115393806	116148630	5.61774e-05	0.583372	2.2139e-05	0.000418865	7.6662e-10	0.0424632	451	IgAN_NEUT	0.999738
IgAN_NEUT	9	126927204	128926989	5.31362e-05	0.803095	2.83815e-05	0.000154245	6.99662e-10	0.0445535	652	IgAN_NEUT	0.999738
IgAN_NEUT	9	133642918	134639655	4.27519e-05	0.950912	1.64694e-05	0.000122731	3.83203e-10	0.0289665	470	IgAN_NEUT	0.999738
IgAN_NEUT	9	136979744	137928846	9.63411e-05	1.08422	1.85766e-05	0.000425032	1.56386e-09	0.0148426	540	IgAN_NEUT	0.836543
IgAN_NEUT	10	5359010	6316910	0.000121642	0.96622	5.69004e-05	0.000278547	6.90875e-10	3.69417e-06	669	IgAN_NEUT	0.00280265
IgAN_NEUT	10	29962511	30653567	5.51675e-05	0.633263	3.29786e-05	0.000230126	4.84316e-10	0.0121831	407	IgAN_NEUT	0.770242
IgAN_NEUT	10	64263402	65469133	5.59486e-05		-4.71325e-06	0.000906599	6.41757e-10	0.027207	486	IgAN_NEUT	0.967549
IgAN_NEUT	10	68430236	69893580	8.59096e-05	1.36222	1.61032e-05	0.000246989	4.56056e-10	5.75007e-05	606	IgAN_NEUT	0.0186959
IgAN_NEUT	10	94196690	95064828	3.376e-05		-7.6963e-07	0.000158235	2.66097e-10	0.0384917	388	IgAN_NEUT	0.999738
IgAN_NEUT	10	119698700	120994671	4.67432e-05	1.35459	7.5558e-06	0.000157594	5.13878e-10	0.0392077	598	IgAN_NEUT	0.999738
IgAN_NEUT	11	12019010	13133902	6.5824e-05		-1.98221e-06	0.000244623	6.83007e-10	0.0117799	770	IgAN_NEUT	0.766027
IgAN_NEUT	11	59620206	61870732	7.9686e-05	2.75154	8.99814e-07	0.000932095	1.24466e-09	0.0239028	904	IgAN_NEUT	0.951418
IgAN_NEUT	11	120173354	121660636	0.000112873	0.79969	7.90031e-05	0.000252169	5.93415e-10	3.59507e-06	782	IgAN_NEUT	0.00280265
IgAN_NEUT	12	50160662	51582048	0.000141629	1.16535	2.55578e-05	0.000577919	1.06137e-09	1.37821e-05	478	IgAN_NEUT	0.00627363
IgAN_NEUT	12	68742112	69826093	-9.48277e-05	-1.00851	1.2685e-05	0.000696978	1.07786e-09	0.00387228	530	IgAN_NEUT	0.367221
IgAN_NEUT	12	70817279	71688642	-5.17377e-05	-0.835651	2.56128e-05	0.000149661	6.89424e-10	0.0487875	464	IgAN_NEUT	0.999738
IgAN_NEUT	12	110112932	113027651	-0.000139432	-1.05368	2.87837e-05	0.000608365	3.70491e-09	0.0219791	662	IgAN_NEUT	0.922629
IgAN_NEUT	13	28284459	28876214	-4.47691e-05		-6.32903e-06	0.000595027	4.28915e-10	0.0306424	289	IgAN_NEUT	0.999738
IgAN_NEUT	13	98594975	100043997	-5.72025e-05	-1.72901	7.48158e-06	0.000146299	5.51897e-10	0.0148948	843	IgAN_NEUT	0.836543
IgAN_NEUT	15	64335804	65101626	5.31634e-05	1.23943	5.25963e-06	0.000349802	2.49429e-10	0.000762137	184	IgAN_NEUT	0.134119
IgAN_NEUT	15	74453873	75516403	3.74089e-05	3.52929	6.10386e-07	0.000184064	3.29155e-10	0.0392141	372	IgAN_NEUT	0.999738
IgAN_NEUT	15	80637749	81604871	-6.7339e-05	-0.659633	4.53001e-05	0.000230054	7.50902e-10	0.0139949	493	IgAN_NEUT	0.836543
IgAN_NEUT	15	84063245	85517022	5.45192e-05	1.2761	1.2195e-05	0.000149674	6.99453e-10	0.0392614	525	IgAN_NEUT	0.999738
IgAN_NEUT	16	83972415	84645588	6.31308e-05		-6.65811e-06	0.000206536	7.62839e-10	0.02227	666	IgAN_NEUT	0.922629
IgAN_NEUT	16	88966667	89604610	-3.6074e-05	-1.41226	4.71676e-06	0.000138329	1.97016e-10	0.0101681	238	IgAN_NEUT	0.701293
IgAN_NEUT	17	1481897	2613925	-0.00012008	-0.634468	6.70959e-05	0.000533856	1.69916e-09	0.00357878	506	IgAN_NEUT	0.367221
IgAN_NEUT	17	4322053	4650487	4.54042e-05	2.26378	4.8246e-06	8.33805e-05	3.86981e-10	0.0209945	173	IgAN_NEUT	0.922629
IgAN_NEUT	17	7725660	8704551	-7.32005e-05	-1.26325	1.49036e-05	0.000225297	8.10803e-10	0.0101484	438	IgAN_NEUT	0.701293
IgAN_NEUT	17	14860784	16319512	9.29043e-05		-2.35537e-06	0.00242636	1.33997e-09	0.0111496	565	IgAN_NEUT	0.746365
IgAN_NEUT	17	74910943	75471247	-5.80795e-05	-1.30948	1.46907e-05	0.000133907	6.83061e-10	0.0262663	328	IgAN_NEUT	0.960444
IgAN_NEUT	18	42606091	43295247	3.64916e-05	7.53441	9.29776e-07	2.52295e-05	3.05385e-10	0.0367814	434	IgAN_NEUT	0.999738
IgAN_NEUT	18	66404118	67569547	5.66287e-05	0.929861	3.24864e-05	0.000114166	8.21234e-10	0.0481464	606	IgAN_NEUT	0.999738
IgAN_NEUT	19	9013231	10029966	9.68505e-05	1.09127	3.54895e-05	0.000221942	6.15856e-10	9.51361e-05	397	IgAN_NEUT	0.0240589
IgAN_NEUT	19	33764103	34067891	4.97234e-05	1.91558	4.21201e-06	0.000159968	2.25288e-10	0.000923759	145	IgAN_NEUT	0.140165
IgAN_NEUT	19	39757926	41440863	8.41541e-05	1.68657	5.2854e-06	0.000471044	1.19863e-09	0.0150695	685	IgAN_NEUT	0.836543
IgAN_NEUT	19	48697961	49485758	-6.11167e-05	-0.779014	2.28068e-05	0.000269877	8.73736e-10	0.0386763	371	IgAN_NEUT	0.999738
IgAN_NEUT	20	17449713	17905102	4.18281e-05	0.895624	2.31517e-05	9.42112e-05	3.69557e-10	0.0295671	321	IgAN_NEUT	0.999738
IgAN_NEUT	20	18896895	19707457	7.82533e-05	0.823383	5.11217e-05	0.000176684	3.9836e-10	8.8288e-05	510	IgAN_NEUT	0.0240589
IgAN_NEUT	20	35899774	36904375	3.62208e-05		-4.31761e-07	0.000151639	2.7941e-10	0.0302432	422	IgAN_NEUT	0.999738
IgAN_NEUT	20	54321811	55431836	4.99927e-05	1.4093	2.81033e-05	4.47766e-05	4.94964e-10	0.0246345	603	IgAN_NEUT	0.951418
IgAN_NEUT	20	56679960	57319010	3.94937e-05	1.47419	3.41297e-06	0.000210288	3.14176e-10	0.0258716	372	IgAN_NEUT	0.960444
IgAN_NEUT	20	59892231	61091395	6.32172e-05	0.864183	4.86375e-05	0.000110024	7.37034e-10	0.0198812	694	IgAN_NEUT	0.922629
IgAN_NEUT	20	62119875	62962870	6.6043e-05	0.763102	1.7219e-05	0.000434991	8.69161e-10	0.0250813	368	IgAN_NEUT	0.951418
IgAN_NEUT	21	15451950	16139409	6.39725e-05	1.21073	3.08773e-05	9.04175e-05	3.72289e-10	0.000914682	458	IgAN_NEUT	0.140165
IgAN_NEUT	21	36190040	37303320	6.05301e-05	1.24691	1.49666e-05	0.000157453	4.93585e-10	0.0064394	593	IgAN_NEUT	0.563695
IgAN_NEUT	21	39250321	40115483	6.12929e-05	1.32094	1.86186e-05	0.00011564	3.91302e-10	0.00194491	465	IgAN_NEUT	0.245923
IgAN_NEUT	22	17569439	18333467	-0.000175759	-0.842573	4.566e-05	0.000952982	1.54869e-09	7.96288e-06	442	IgAN_NEUT	0.00453088
IgAN_NEUT%	1	23085227	24527501	-4.62183e-05	-1.02626	1.70817e-05	0.000118736	3.82344e-10	0.0180948	507	IgAN_NEUT%	0.87625
IgAN_NEUT%	1	24528210	25305673	4.14268e-05		-4.31489e-06	0.000158177	4.22422e-10	0.0438398	334	IgAN_NEUT%	0.998428
IgAN_NEUT%	1	43365565	44482312	-4.00139e-05	-1.27124	8.68403e-06	0.000114089	3.46022e-10	0.031469	507	IgAN_NEUT%	0.998428
IgAN_NEUT%	1	65010679	66773349	9.83081e-05	0.712106	1.40508e-05	0.0013564	1.62617e-09	0.0147751	805	IgAN_NEUT%	0.820199
IgAN_NEUT%	1	66774350	67760291	5.33186e-05	1.73213	2.94979e-06	0.000321223	4.69119e-10	0.0138276	553	IgAN_NEUT%	0.792848
IgAN_NEUT%	1	199580285	201070422	6.37727e-05	2.93057	1.57371e-06	0.000300912	5.2994e-10	0.00560105	700	IgAN_NEUT%	0.534973
IgAN_NEUT%	1	235773790	236536723	4.08617e-05	0.893273	1.04682e-05	0.000199891	4.22148e-10	0.0467266	331	IgAN_NEUT%	0.998428
IgAN_NEUT%	2	85284353	86559358	-4.26387e-05	-1.48908	5.68428e-06	0.000144244	4.49983e-10	0.0444266	619	IgAN_NEUT%	0.998428
IgAN_NEUT%	2	110109222	112924907	9.093e-05	0.90466	1.0753e-05	0.00093954	1.73372e-09	0.0289752	680	IgAN_NEUT%	0.998428
IgAN_NEUT%	2	169178092	170973262	-5.54189e-05	-1.13529	1.80353e-05	0.000132122	7.03795e-10	0.0367093	893	IgAN_NEUT%	0.998428
IgAN_NEUT%	2	201572564	202829668	3.9026e-05	1.03173	5.16695e-06	0.000276913	3.87776e-10	0.0474996	458	IgAN_NEUT%	0.998428
IgAN_NEUT%	2	222985611	224002780	-3.7697e-05	-0.971888	8.66819e-06	0.000173561	3.64654e-10	0.0483721	456	IgAN_NEUT%	0.998428
IgAN_NEUT%	3	10526803	11220278	-7.33296e-05	-1.04733	8.03635e-05	6.1e-05	5.11347e-10	0.00118357	432	IgAN_NEUT%	0.26938
IgAN_NEUT%	3	111416451	112182995	-4.35257e-05	-1.22027	2.05325e-05	6.19633e-05	2.99891e-10	0.0119569	457	IgAN_NEUT%	0.762616
IgAN_NEUT%	3	122693533	123196819	-3.04681e-05		-1.53032e-06	0.000247903	2.2492e-10	0.042197	232	IgAN_NEUT%	0.998428
IgAN_NEUT%	3	185263467	186780913	-6.11501e-05	-2.32836	2.92271e-06	0.000235998	7.84622e-10	0.029031	716	IgAN_NEUT%	0.998428
IgAN_NEUT%	4	5971634	7135912	-6.41556e-05	-0.937529	1.46202e-05	0.000320291	7.13727e-10	0.0163316	630	IgAN_NEUT%	0.864434
IgAN_NEUT%	4	55202697	57418400	7.59783e-05	2.15049	1.57549e-06	0.000792301	8.04078e-10	0.00737504	968	IgAN_NEUT%	0.621689
IgAN_NEUT%	4	81979993	83012967	3.9161e-05	1.17247	7.38683e-05	1.51024e-05	3.3226e-10	0.0316822	454	IgAN_NEUT%	0.998428
IgAN_NEUT%	4	83017789	83994716	-6.78912e-05	-0.926055	1.066e-05	0.000504191	3.11965e-10	0.000121146	417	IgAN_NEUT%	0.0678489
IgAN_NEUT%	4	104803329	106479425	6.01923e-05		-3.92953e-07	0.00120656	9.37071e-10	0.0492613	551	IgAN_NEUT%	0.998428
IgAN_NEUT%	5	10666804	11170506	3.95815e-05		-1.39255e-06	7.91674e-05	2.69075e-10	0.0158221	360	IgAN_NEUT%	0.857407
IgAN_NEUT%	5	31748611	33944217	0.000102627	0.844372	5.48512e-05	0.000269319	9.60473e-10	0.000928159	1079	IgAN_NEUT%	0.234721
IgAN_NEUT%	5	70683839	72420748	6.6869e-05	1.04875	1.06395e-05	0.000382103	6.50232e-10	0.00873258	675	IgAN_NEUT%	0.685357
IgAN_NEUT%	5	112397011	113603768	-4.77442e-05	-1.60018	4.38057e-06	0.000203224	4.48102e-10	0.0241056	637	IgAN_NEUT%	0.998428
IgAN_NEUT%	6	11235682	12183952	-8.20768e-05	-1.00136	2.6115e-05	0.000257257	7.55879e-10	0.0028326	583	IgAN_NEUT%	0.402938
IgAN_NEUT%	6	26778827	28669698	-0.000212198	-0.950169	0.00019774	0.000252223	7.95199e-09	0.0173318	699	IgAN_NEUT%	0.87625
IgAN_NEUT%	7	28039590	28710596	0.000111751	1.03363	1.17548e-05	0.00099439	1.63001e-09	0.00564119	404	IgAN_NEUT%	0.534973
IgAN_NEUT%	7	54707337	55641707	-5.04522e-05	-0.93731	2.37146e-05	0.000122174	5.27966e-10	0.0281117	461	IgAN_NEUT%	0.998428
IgAN_NEUT%	7	77102731	77953248	5.56e-05	0.81848	2.44562e-05	0.000188688	3.78822e-10	0.00428139	423	IgAN_NEUT%	0.512866
IgAN_NEUT%	7	104158491	105425027	4.2852e-05	1.52029	6.83359e-06	0.000116263	3.82267e-10	0.0283986	525	IgAN_NEUT%	0.998428
IgAN_NEUT%	7	148620581	150491084	0.000123218	1.14649	1.61757e-05	0.000714083	8.74076e-10	3.07631e-05	680	IgAN_NEUT%	0.0350085
IgAN_NEUT%	8	4755088	5146808	4.01636e-05	1.39825	2.70495e-05	3.05026e-05	3.97754e-10	0.044026	324	IgAN_NEUT%	0.998428
IgAN_NEUT%	8	19491428	21021401	9.05937e-05	1.29715	1.95399e-05	0.000249628	8.5628e-10	0.00196202	944	IgAN_NEUT%	0.363561
IgAN_NEUT%	8	24457122	25461315	-3.58288e-05	-0.834284	2.16443e-05	8.52107e-05	2.95027e-10	0.036984	467	IgAN_NEUT%	0.998428
IgAN_NEUT%	8	102944509	103730879	5.64788e-05	0.590302	4.84635e-05	0.00018889	4.04479e-10	0.00498099	399	IgAN_NEUT%	0.534973
IgAN_NEUT%	8	126269921	127434945	-6.57219e-05		-5.58695e-06	0.000745689	8.39969e-10	0.0233497	530	IgAN_NEUT%	0.998428
IgAN_NEUT%	9	3349487	4378727	5.24327e-05		-1.04176e-05	0.000140805	7.02608e-10	0.0479186	744	IgAN_NEUT%	0.998428
IgAN_NEUT%	9	81863722	82348771	2.90017e-05		-4.88448e-06	0.000166362	1.77106e-10	0.0293133	256	IgAN_NEUT%	0.998428
IgAN_NEUT%	9	93442205	94163515	6.14797e-05	1.13333	3.33872e-05	8.81399e-05	3.19627e-10	0.000584247	402	IgAN_NEUT%	0.193695
IgAN_NEUT%	9	122258577	124870612	0.000105429	2.61511	4.00074e-06	0.000406256	6.87522e-10	5.7991e-05	1057	IgAN_NEUT%	0.0439958
IgAN_NEUT%	9	125545194	126926376	-5.39283e-05	-0.87628	3.10814e-05	0.000121856	3.50039e-10	0.00394621	521	IgAN_NEUT%	0.512866
IgAN_NEUT%	9	133642918	134639655	4.11782e-05	1.21489	1.64694e-05	6.9756e-05	3.40518e-10	0.025648	470	IgAN_NEUT%	0.998428
IgAN_NEUT%	10	5359010	6316910	8.18473e-05	0.542561	5.69004e-05	0.000399942	1.06736e-09	0.0122368	669	IgAN_NEUT%	0.762616
IgAN_NEUT%	10	14412084	15303527	-4.27418e-05	-1.29886	3.65834e-05	2.96001e-05	4.74026e-10	0.0496299	546	IgAN_NEUT%	0.998428
IgAN_NEUT%	10	50840736	52086621	-3.20602e-05	-1.59828	1.30797e-05	3.07628e-05	1.51848e-10	0.00927565	177	IgAN_NEUT%	0.703712
IgAN_NEUT%	10	64263402	65469133	6.74201e-05		-4.71325e-06	0.000546482	4.07496e-10	0.000838222	486	IgAN_NEUT%	0.234721
IgAN_NEUT%	10	68430236	69893580	5.05627e-05	1.40966	1.61032e-05	7.98952e-05	3.37044e-10	0.00588455	606	IgAN_NEUT%	0.53573
IgAN_NEUT%	10	80874523	81881954	3.75949e-05		-4.72966e-06	0.000157345	3.31273e-10	0.0388708	329	IgAN_NEUT%	0.998428
IgAN_NEUT%	10	94196690	95064828	3.3975e-05		-7.6963e-07	0.000155753	2.89943e-10	0.0460127	388	IgAN_NEUT%	0.998428
IgAN_NEUT%	10	121875531	122805770	5.02392e-05	1.39595	2.36715e-05	5.47167e-05	5.04112e-10	0.0252483	575	IgAN_NEUT%	0.998428
IgAN_NEUT%	11	42854878	43952796	5.04789e-05	0.826221	1.95972e-05	0.000190473	4.20246e-10	0.0138012	534	IgAN_NEUT%	0.792848
IgAN_NEUT%	11	61873755	63153602	-6.01803e-05	-0.744561	3.46197e-05	0.000188706	4.41816e-10	0.00419545	461	IgAN_NEUT%	0.512866
IgAN_NEUT%	11	77904339	79723318	-5.07578e-05	-0.757179	1.65304e-05	0.000271847	6.45299e-10	0.0457035	955	IgAN_NEUT%	0.998428
IgAN_NEUT%	12	12533494	13362446	-6.21221e-05		-1.45238e-07	0.000440742	3.81457e-10	0.00146916	402	IgAN_NEUT%	0.303983
IgAN_NEUT%	12	50160662	51582048	5.75799e-05	1.10748	2.55578e-05	0.000105766	4.95471e-10	0.00968741	478	IgAN_NEUT%	0.711244
IgAN_NEUT%	12	54380016	56792337	-6.48853e-05	-1.16766	1.40034e-05	0.000220508	6.62314e-10	0.0116942	835	IgAN_NEUT%	0.762616
IgAN_NEUT%	12	68742112	69826093	-9.5288e-05	-1.0039	1.2685e-05	0.000710245	1.01168e-09	0.00273701	530	IgAN_NEUT%	0.402938
IgAN_NEUT%	12	113030227	113877766	8.10361e-05	0.845909	2.34161e-05	0.000391919	1.05017e-09	0.0123975	377	IgAN_NEUT%	0.762616
IgAN_NEUT%	13	28284459	28876214	-2.72022e-05		-6.32903e-06	0.000190094	1.7572e-10	0.0401619	289	IgAN_NEUT%	0.998428
IgAN_NEUT%	13	101394726	102299385	-5.0548e-05	-1.74591	2.02973e-05	4.12977e-05	3.89329e-10	0.010413	632	IgAN_NEUT%	0.727639
IgAN_NEUT%	13	110338913	111432821	7.27678e-05	0.645924	9.97872e-05	0.000127187	9.98065e-10	0.0212591	748	IgAN_NEUT%	0.97963
IgAN_NEUT%	14	96251418	97570260	4.91698e-05	1.16609	2.84148e-05	6.25736e-05	5.51377e-10	0.036261	731	IgAN_NEUT%	0.998428
IgAN_NEUT%	14	97571437	98987472	-6.77684e-05	-2.55744	4.73965e-06	0.000148149	5.86536e-10	0.00513869	752	IgAN_NEUT%	0.534973
IgAN_NEUT%	15	74453873	75516403	6.4773e-05	4.14329	6.10386e-07	0.000400398	3.55877e-10	0.000595723	372	IgAN_NEUT%	0.193695
IgAN_NEUT%	15	85518062	86341812	-3.72049e-05		-6.68143e-06	0.000294858	2.81622e-10	0.0266227	398	IgAN_NEUT%	0.998428
IgAN_NEUT%	17	4322053	4650487	-3.67232e-05	-1.84312	4.8246e-06	8.22838e-05	3.26554e-10	0.0421349	173	IgAN_NEUT%	0.998428
IgAN_NEUT%	17	6572170	6975193	-5.005e-05	-0.788175	3.27096e-05	0.000123278	4.14291e-10	0.0139341	191	IgAN_NEUT%	0.792848
IgAN_NEUT%	17	14860784	16319512	0.000100756		-2.35537e-06	0.00267501	1.07079e-09	0.00207658	565	IgAN_NEUT%	0.363561
IgAN_NEUT%	17	46828412	48027295	7.12277e-05	1.0009	2.05357e-05	0.000246609	9.16067e-10	0.0186054	434	IgAN_NEUT%	0.882205
IgAN_NEUT%	17	74910943	75471247	-8.12426e-05	-1.27968	1.46625e-05	0.000274889	7.0789e-10	0.00226173	328	IgAN_NEUT%	0.367693
IgAN_NEUT%	18	43881706	45313390	-4.0621e-05	-0.994325	1.94524e-05	8.57969e-05	3.84791e-10	0.0383776	709	IgAN_NEUT%	0.998428
IgAN_NEUT%	18	61441801	62075853	-2.70094e-05	-1.33916	4.0293e-06	0.000100956	1.6877e-10	0.0376119	341	IgAN_NEUT%	0.998428
IgAN_NEUT%	19	9013231	10029966	6.04214e-05	1.01967	3.54895e-05	9.89382e-05	6.5007e-10	0.0177979	397	IgAN_NEUT%	0.87625
IgAN_NEUT%	19	16252072	17942927	0.000234091		-9.36311e-06	0.00424121	3.074e-09	2.41994e-05	670	IgAN_NEUT%	0.0350085
IgAN_NEUT%	20	18896895	19707457	6.35627e-05	0.816222	5.11217e-05	0.000118627	5.19407e-10	0.00528713	510	IgAN_NEUT%	0.534973
IgAN_NEUT%	20	33885155	34891416	-2.86352e-05	-1.0222	2.25025e-05	3.48739e-05	1.5855e-10	0.0229574	265	IgAN_NEUT%	0.998428
IgAN_NEUT%	20	41195111	42188284	4.91204e-05		-3.54211e-06	9.77451e-05	4.56617e-10	0.0215209	517	IgAN_NEUT%	0.97963
IgAN_NEUT%	20	57320545	58295563	-7.41915e-05	-1.00543	6.23822e-06	0.000872855	1.36339e-09	0.044506	528	IgAN_NEUT%	0.998428
IgAN_NEUT%	20	62119875	62962870	8.68818e-05	0.895848	1.7219e-05	0.000546236	1.15427e-09	0.0105501	368	IgAN_NEUT%	0.727639
IgAN_NEUT%	21	15451950	16139409	4.24448e-05	0.929738	3.08773e-05	6.74977e-05	3.17459e-10	0.0172088	458	IgAN_NEUT%	0.87625
[truncated: 1,380 more rows]

## Sheet: S6
Supplementary Data 7.SNVs in ANalysis of VAriants
SNP	CHR	BP	A1	A2	P-CPASSOC	P-MTAG	GWAS P-IgA	GWAS P-Trait	Cross-traits	Consequence	NearestGene
rs35186928	6	32614827	A	G	8.02628e-13	1.90019e-11	1.249e-08	7.22e-09	IgA_CAD	intergenic	AIF1
rs2516501	6	31388821	T	C	3.25451e-22	5.71939e-14	3.92e-09	4.664e-15	IgA_DBP	downstream	AIF1
rs130071	6	31148433	A	G	1.9923e-15	2.19375e-12	2.07e-10	3.15e-08	IgA_SBP	intronic	C2
rs56254331	19	41320115	C	A	3.01061e-31	4.46086e-09	2.097e-16	3.901e-20	IgA_CAD	intronic	CCDC97
rs56254331	19	41320115	C	A	1.18275e-25	8.93201e-18	2.097e-16	1.13e-17	IgA_HDLC	intronic	CCDC97
rs9271737	6	32625913	C	T	4.26692e-15	2.67739e-08	3.686e-09	1.51e-10	IgA_HDLC	intronic	CCDC97
rs73045269	19	41319286	T	C	2.15232e-22	2.8472e-13	3.624e-16	1.98944e-08	IgA_MI	intronic	CCDC97
rs2523578	6	31360765	A	G	4.67819e-25	3.17083e-27	2.615e-24	4.948e-09	IgA_SBP	exonic	CCHCR1
rs4151657	6	31949763	C	T	1.09879e-14	2.40623e-12	4.5e-08	1.22925e-08	IgA_CVD	intronic	CFB
rs6457374	6	31304484	T	C	1.97799e-56	6.3106e-36	8e-24	1.668e-34	IgA_DBP	exonic	H2BC7
rs2596500	6	31353490	C	A	1.82907e-23	8.24848e-22	3.601e-23	3.03e-09	IgA_HDLC	exonic	H2BC7
rs6457374	6	31304484	T	C	1.26262e-85	2.89955e-42	8e-24	2.41e-66	IgA_TG	exonic	H2BC7
rs9266250	6	31358015	G	A	1.14504e-20	2.33014e-24	1.763e-20	4.568e-09	IgA_CAD	exonic	HCG22
rs72839445	6	27281907	A	G	8.01527e-36	4.86917e-24	6.266e-17	2.298e-21	IgA_DBP	exonic	HCG22
rs72839445	6	27281907	A	G	5.39193e-17	6.81244e-16	6.266e-17	1.73e-08	IgA_HDLC	exonic	HCG22
rs72839445	6	27281907	A	G	2.05059e-18	3.98636e-20	6.266e-17	1.14e-11	IgA_TG	exonic	HCG22
rs34961555	6	26199675	T	C	2.81077e-32	6.58878e-20	3.386e-13	5.094e-21	IgA_DBP	intergenic	HCG27
rs6929502	6	31342007	T	C	3.28205e-14	6.56346e-14	5.118e-13	2.65e-09	IgA_HDLC	intergenic	HCG27
rs34961555	6	26199675	T	C	3.48892e-15	3.10601e-12	3.386e-13	1.91e-09	IgA_HDLC	intergenic	HCG27
rs9265833	6	31343756	T	C	1.6264e-23	3.84237e-21	8.098e-18	9.29202e-09	IgA_HTN	intergenic	HCG27
rs2854018	6	31340785	T	C	4.15916e-27	2.39334e-17	1.593e-22	3.2431e-08	IgA_MD	intergenic	HCG27
rs9272445	6	32637643	T	C	4.80152e-32	4.66435e-21	3.608e-13	4.42e-24	IgA_TG	intergenic	HCG27
rs2844479	6	31605179	C	A	1.45359e-12	2.49553e-13	1.569e-10	4.49e-08	IgA_CAD	upstream	HLA-B
rs9266030	6	31350043	A	G	6.85902e-16	1.18832e-13	4.454e-10	6.959e-11	IgA_CAD	intergenic	HLA-B
rs12110481	6	31030535	T	G	3.10626e-25	8.48581e-16	2.616e-10	7.366e-17	IgA_DBP	intergenic	HLA-B
rs9268831	6	32459971	T	C	2.15219e-20	7.57968e-16	5.146e-12	1.864e-11	IgA_DBP	intergenic	HLA-B
rs9275292	6	32695512	A	C	2.02788e-36	1.68101e-16	2.758e-08	4.561e-30	IgA_DBP	intergenic	HLA-B
rs4373355	6	31225378	C	T	1.87796e-18	7.54968e-13	4.992e-14	9.03e-12	IgA_HDLC	intergenic	HLA-B
rs9501089	6	31218033	G	T	1.2414e-20	1.00704e-16	1.786e-12	3.05267e-10	IgA_HTN	intergenic	HLA-B
rs9271546	6	32622377	C	T	2.58011e-17	1.10321e-12	8.363e-10	1.38175e-09	IgA_MD	intergenic	HLA-B
rs7744304	6	32457710	T	G	2.37892e-19	1.19558e-17	3.606e-15	8.049e-09	IgA_SBP	intergenic	HLA-B
rs2394976	6	31344135	T	G	9.01554e-28	1.22419e-17	2.951e-19	3.74999e-10	IgA_STROKE	intergenic	HLA-B
rs12110481	6	31030535	T	G	1.5762e-32	1.56414e-17	2.616e-10	1.2e-25	IgA_TG	intergenic	HLA-B
rs3891176	6	32666541	A	C	5.64698e-35	5.34326e-16	1.492e-08	1.01e-28	IgA_TG	intergenic	HLA-B
rs542418	6	31868665	G	A	3.08943e-18	1.20188e-14	5.321e-11	3.51326e-09	IgA_VV	intergenic	HLA-B
rs6929502	6	31342007	T	C	3.28205e-14	6.56346e-14	5.118e-13	2.65e-09	IgA_HDLC	intergenic	HLA-C
rs9265833	6	31343756	T	C	1.6264e-23	3.84237e-21	8.098e-18	9.29202e-09	IgA_HTN	intergenic	HLA-C
rs2854018	6	31340785	T	C	4.15916e-27	2.39334e-17	1.593e-22	3.2431e-08	IgA_MD	intergenic	HLA-C
rs577272	6	31870186	A	G	1.63348e-20	7.11555e-15	1.153e-10	1.07647e-11	IgA_T2D	intergenic	HLA-C
rs9272445	6	32637643	T	C	4.80152e-32	4.66435e-21	3.608e-13	4.42e-24	IgA_TG	intergenic	HLA-C
rs9262617	6	31054429	A	G	7.34578e-12	7.14316e-11	2.832e-08	3.378e-08	IgA_CAD	intergenic	HLA-DQA1
rs9262617	6	31054429	A	G	7.69931e-19	2.83972e-12	2.832e-08	1.084e-12	IgA_DBP	intergenic	HLA-DQA1
rs1264306	6	30914426	C	T	5.60918e-13	3.14005e-09	4.414e-10	1.41e-08	IgA_HDLC	intergenic	HLA-DQA1
rs9264275	6	31256777	T	C	1.57754e-15	4.41198e-11	2.067e-08	4.07258e-09	IgA_MD	intergenic	HLA-DQA1
rs35139284	6	32593593	T	C	1.20013e-13	4.25713e-11	3.157e-08	2.07267e-08	IgA_S_HTN	intergenic	HLA-DQA1
rs2853956	6	31266916	A	G	2.28066e-15	1.1307e-12	2.92e-09	3.34e-11	IgA_TG	intronic	HLA-DQA1
rs3828914	6	31498042	T	C	1.08199e-17	1.01639e-11	3.959e-08	1.168e-11	IgA_DBP	intergenic	HLA-DQA2
rs812561	6	31708864	T	C	2.4366e-17	1.78249e-13	1.827e-09	7.7589e-10	IgA_HTN	intergenic	HLA-DQA2
rs3828914	6	31498042	T	C	2.16229e-15	3.35622e-10	3.959e-08	1.319e-09	IgA_SBP	intergenic	HLA-DQA2
rs3828914	6	31498042	T	C	1.08199e-17	1.01639e-11	3.959e-08	1.168e-11	IgA_DBP	intergenic	HLA-DQB1
rs812561	6	31708864	T	C	2.4366e-17	1.78249e-13	1.827e-09	7.7589e-10	IgA_HTN	intergenic	HLA-DQB1
rs3828914	6	31498042	T	C	2.16229e-15	3.35622e-10	3.959e-08	1.319e-09	IgA_SBP	intergenic	HLA-DQB1
rs35102994	6	30391516	G	A	2.91569e-15	1.30232e-12	2.62e-09	4.25e-11	IgA_TG	exonic	HLA-DQB1
rs3094600	6	31379367	A	G	1.03941e-16	6.10474e-13	1.038e-09	9.974e-10	IgA_DBP	intergenic	HLA-DRA
rs1611581	6	29883050	C	T	5.80596e-13	1.95776e-09	2.714e-10	1.65e-08	IgA_HDLC	intronic	HLA-DRA
rs3129843	6	32427949	G	A	5.05036e-25	1.49212e-11	2.527e-16	1.15109e-10	IgA_MD	intergenic	HLA-DRA
rs9260405	6	29951110	C	T	1.00617e-20	8.48196e-14	2.864e-09	8.75e-16	IgA_TG	intergenic	HLA-DRA
rs3094600	6	31379367	A	G	9.44937e-16	4.96786e-13	1.038e-09	2.13e-11	IgA_TG	intergenic	HLA-DRA
rs9262617	6	31054429	A	G	7.34578e-12	7.14316e-11	2.832e-08	3.378e-08	IgA_CAD	intergenic	HLA-DRB1
rs9262617	6	31054429	A	G	7.69931e-19	2.83972e-12	2.832e-08	1.084e-12	IgA_DBP	intergenic	HLA-DRB1
rs1264306	6	30914426	C	T	5.60918e-13	3.14005e-09	4.414e-10	1.41e-08	IgA_HDLC	intergenic	HLA-DRB1
rs9264275	6	31256777	T	C	1.57754e-15	4.41198e-11	2.067e-08	4.07258e-09	IgA_MD	intergenic	HLA-DRB1
rs35139284	6	32593593	T	C	1.20013e-13	4.25713e-11	3.157e-08	2.07267e-08	IgA_S_HTN	intergenic	HLA-DRB1
rs9260405	6	29951110	C	T	1.00617e-20	8.48196e-14	2.864e-09	8.75e-16	IgA_TG	intergenic	HLA-DRB5
rs2395184	6	32464869	A	G	1.02793e-30	9.19466e-25	3.095e-18	2.91e-21	IgA_TG	intergenic	HLA-E
rs762460	6	31391617	T	C	7.6846e-29	4.35316e-23	1.391e-16	3.59e-20	IgA_TG	intergenic	LINC00243
rs2395160	6	32419655	A	G	3.8102e-48	6.35091e-27	2.667e-16	cc	IgA_DBP	intergenic	LINC00533
rs28383314	6	32619436	C	T	1.23544e-110	1.15863e-29	1.004e-09	2.09e-98	IgA_TG	intergenic	LINC00533
rs1233583	6	28747789	A	G	9.61238e-23	1.49085e-20	1.058e-16	1.39972e-08	IgA_VV	intergenic	LINC00533
rs2395160	6	32419655	A	G	3.8102e-48	6.35091e-27	2.667e-16	2.689e-33	IgA_DBP	intergenic	LINC01623
rs28383314	6	32619436	C	T	1.23544e-110	1.15863e-29	1.004e-09	2.09e-98	IgA_TG	intergenic	LINC01623
rs1233583	6	28747789	A	G	9.61238e-23	1.49085e-20	1.058e-16	1.39972e-08	IgA_VV	intergenic	LINC01623
rs762460	6	31391617	T	C	7.6846e-29	4.35316e-23	1.391e-16	3.59e-20	IgA_TG	intergenic	LINC02570
rs9266030	6	31350043	A	G	6.85902e-16	1.18832e-13	4.454e-10	6.959e-11	IgA_CAD	intergenic	LINC02571
rs9275292	6	32695512	A	C	2.02788e-36	1.68101e-16	2.758e-08	4.561e-30	IgA_DBP	intergenic	LINC02571
rs4373355	6	31225378	C	T	1.87796e-18	7.54968e-13	4.992e-14	9.03e-12	IgA_HDLC	intergenic	LINC02571
rs9501089	6	31218033	G	T	1.2414e-20	1.00704e-16	1.786e-12	3.05267e-10	IgA_HTN	intergenic	LINC02571
rs9271546	6	32622377	C	T	2.58011e-17	1.10321e-12	8.363e-10	1.38175e-09	IgA_MD	intergenic	LINC02571
rs2394976	6	31344135	T	G	9.01554e-28	1.22419e-17	2.951e-19	3.74999e-10	IgA_STROKE	intergenic	LINC02571
rs577272	6	31870186	A	G	1.63348e-20	7.11555e-15	1.153e-10	1.07647e-11	IgA_T2D	intergenic	LINC02571
rs454748	6	32245433	A	G	6.7221e-18	2.47186e-15	3.877e-12	4.22075e-08	IgA_HTN	intronic	LY6G6F
rs454748	6	32245433	A	G	2.21947e-39	1.00573e-20	3.877e-12	6.57e-31	IgA_TG	intronic	LY6G6F
rs454748	6	32245433	A	G	6.7221e-18	2.47186e-15	3.877e-12	4.22075e-08	IgA_HTN	intronic	LY6G6F-LY6G6D
rs454748	6	32245433	A	G	2.21947e-39	1.00573e-20	3.877e-12	6.57e-31	IgA_TG	intronic	LY6G6F-LY6G6D
rs12110481	6	31030535	T	G	3.10626e-25	8.48581e-16	2.616e-10	7.366e-17	IgA_DBP	intergenic	MICA-AS1
rs9268831	6	32459971	T	C	2.15219e-20	7.57968e-16	5.146e-12	1.864e-11	IgA_DBP	intergenic	MICA-AS1
rs7744304	6	32457710	T	G	2.37892e-19	1.19558e-17	3.606e-15	8.049e-09	IgA_SBP	intergenic	MICA-AS1
rs12110481	6	31030535	T	G	1.5762e-32	1.56414e-17	2.616e-10	1.2e-25	IgA_TG	intergenic	MICA-AS1
rs3891176	6	32666541	A	C	5.64698e-35	5.34326e-16	1.492e-08	1.01e-28	IgA_TG	intergenic	MICA-AS1
rs542418	6	31868665	G	A	3.08943e-18	1.20188e-14	5.321e-11	3.51326e-09	IgA_VV	intergenic	MICA-AS1
rs2857698	6	31617307	T	C	1.29139e-24	1.27024e-14	2.15e-09	4.906e-17	IgA_DBP	intronic	MICB
rs2734335	6	31926167	A	G	2.88329e-30	3.06741e-15	3.627e-11	9.087e-21	IgA_SBP	intronic	MICB
rs28478022	6	31487417	T	C	8.9648e-37	7.74716e-16	4.51e-08	1.3e-30	IgA_TG	ncRNA_intronic	MICB-DT
rs1265178	6	31193452	A	G	5.93149e-34	3.38237e-24	1.709e-17	2.853e-19	IgA_DBP	intronic	MUC22
rs35186928	6	32614827	A	G	8.02628e-13	1.90019e-11	1.249e-08	7.22e-09	IgA_CAD	intergenic	NCR3
rs9275168	6	32685899	C	T	1.98894e-17	3.96987e-14	1.713e-10	5.0747e-09	IgA_HTN	intergenic	NOTCH4
rs1264344	6	30832800	T	C	1.01124e-18	4.00709e-15	3.542e-11	1.89e-13	IgA_TG	intergenic	NOTCH4
rs2523729	6	30169610	A	G	1.17147e-38	6.38026e-28	3.374e-20	1.167e-21	IgA_DBP	intergenic	POM121L2
rs2517609	6	30202510	G	A	1.4758e-20	5.54789e-19	2.287e-20	3.35e-11	IgA_HDLC	intergenic	POM121L2
rs2517609	6	30202510	G	A	1.84891e-32	2.63949e-27	2.287e-20	4.89e-22	IgA_TG	intergenic	POM121L2
rs2523729	6	30169610	A	G	1.17147e-38	6.38026e-28	3.374e-20	1.167e-21	IgA_DBP	intergenic	PRSS16
rs2517609	6	30202510	G	A	1.4758e-20	5.54789e-19	2.287e-20	3.35e-11	IgA_HDLC	intergenic	PRSS16
rs2517609	6	30202510	G	A	1.84891e-32	2.63949e-27	2.287e-20	4.89e-22	IgA_TG	intergenic	PRSS16
rs34961555	6	26199675	T	C	2.81077e-32	6.58878e-20	3.386e-13	5.094e-21	IgA_DBP	intergenic	PSORS1C3
rs34961555	6	26199675	T	C	3.48892e-15	3.10601e-12	3.386e-13	1.91e-09	IgA_HDLC	intergenic	PSORS1C3
rs2395184	6	32464869	A	G	1.02793e-30	9.19466e-25	3.095e-18	2.91e-21	IgA_TG	intergenic	RPP21
rs6900444	6	31273405	T	C	5.82706e-18	1.57066e-13	4.619e-10	6.96514e-10	IgA_T2D	intronic	SLC44A4
rs113039233	6	27462347	A	G	3.83559e-17	1.92524e-13	7.112e-10	3.83813e-09	IgA_VV	intronic	SLC44A4
rs7767099	6	28800921	T	C	2.39211e-38	1.59454e-25	2.028e-17	2.96e-23	IgA_DBP	intronic	TRIM15
rs7767099	6	28800921	T	C	2.30989e-20	4.26436e-16	2.028e-17	2.44e-12	IgA_HDLC	intronic	TRIM15
rs7767099	6	28800921	T	C	1.43456e-21	1.93114e-21	2.028e-17	4.82e-14	IgA_TG	intronic	TRIM15
rs10081039	6	31342279	T	C	6.11304e-85	5.47254e-25	4.515e-09	1.22e-74	IgA_TG	intronic	TRIM26
rs3094600	6	31379367	A	G	1.03941e-16	6.10474e-13	1.038e-09	9.974e-10	IgA_DBP	intergenic	TSBP1-AS1
rs9275168	6	32685899	C	T	1.98894e-17	3.96987e-14	1.713e-10	5.0747e-09	IgA_HTN	intergenic	TSBP1-AS1
rs3129843	6	32427949	G	A	5.05036e-25	1.49212e-11	2.527e-16	1.15109e-10	IgA_MD	intergenic	TSBP1-AS1
rs3117109	6	32373094	T	C	2.86752e-22	1.18789e-14	5.232e-16	3.87044e-08	IgA_STROKE	ncRNA_intronic	TSBP1-AS1
rs3094600	6	31379367	A	G	9.44937e-16	4.96786e-13	1.038e-09	2.13e-11	IgA_TG	intergenic	TSBP1-AS1
rs1264344	6	30832800	T	C	1.01124e-18	4.00709e-15	3.542e-11	1.89e-13	IgA_TG	intergenic	TSBP1-AS1
rs3129884	6	32442433	C	T	6.60479e-24	1.17458e-14	4.007e-16	1.84e-15	IgA_HDLC	exonic	VARS2
rs356971	6	30012020	G	T	3.90076e-26	8.29432e-23	4.211e-18	2.56206e-10	IgA_VV	intronic	ZNF184
rs2249935	6	31359401	A	G	4.12612e-21	6.56032e-18	5.664e-14	2.97721e-09	IgA_VV	ncRNA_intronic	ZNRD1ASP

## Sheet: S7
Supplementary Data 8. Colocalization analysis of sentinel SNPs between IgA and PVDs traits.
Sentinel SNP	CHR	BP	NearestGene	Cross-traits	SNP - occurrence	Gene - occurrence	Pairwise colocalization						Multi-trait colocalization by HyPrColoc
							PP.H3	PP.H4	Causal SNP	SNP.PP.H4	PP.H4 > 0.6	Causal SNP	SNP	Traits	PP	Candidate SNP	PP%	Nearest gene	PP > 0.6
rs35186928	6	32614827	AIF1	IgA_CAD	2	2							rs35186928
rs2516501	6	31388821	AIF1	IgA_DBP	1	2	1	3.31e-07	rs2516501	1.35e-34			rs2516501
rs130071	6	31148433	C2	IgA_SBP	1	1	1	1.44e-14	rs130071	4.04e-37			rs130071
rs56254331	19	41320115	CCDC97	IgA_CAD	2	4	0.999188	0.000811735	rs56254331	0.841621			rs56254331
rs56254331	19	41320115	CCDC97	IgA_HDLC	2	4	0.001167	0.998833	rs56254331	0.747905	*	*	rs56254331
rs9271737	6	32625913	CCDC97	IgA_HDLC	1	4							rs9271737
rs73045269	19	41319286	CCDC97	IgA_MI	1	4	0.009421	0.990547	rs73045269	0.397782	*	rs15052	rs73045269
rs2523578	6	31360765	CCHCR1	IgA_SBP	1	1	1	1.44e-14	rs2523578	1.47e-22			rs2523578
rs4151657	6	31949763	CFB	IgA_CVD	1	1							rs4151657
rs6457374	6	31304484	H2BC7	IgA_DBP	2	3	1	3.31e-07	rs6457374	0.69028			rs6457374	AAA, DBP, TG	0.8027	rs67240003	0.8027	LOC105375001	*
rs6457374	6	31304484	H2BC7	IgA_TG	2	3	1	2.37e-15	rs6457374	0.000112			rs6457374
rs2596500	6	31353490	H2BC7	IgA_HDLC	1	3	1	1.16e-16	rs2596500	1.27e-14			rs2596500
rs9266250	6	31358015	HCG22	IgA_CAD	1	4	1	2.37e-15	rs6457374	0.000112			rs9266250
rs72839445	6	27281907	HCG22	IgA_DBP	3	4	0.05393	0.94607	rs67240003	0.110769	*	rs72839445	rs72839445	AAA, DBP, TG	0.8027	rs67240003	0.8027	LOC105375001	*
rs72839445	6	27281907	HCG22	IgA_HDLC	3	4	0.053191	0.946808	rs13202295	0.08096	*	rs35501037	rs72839445
rs72839445	6	27281907	HCG22	IgA_TG	3	4	0.103593	0.896407	rs6904596	0.110981	*	rs67240003	rs72839445
rs34961555	6	26199675	HCG27	IgA_DBP	4	6							rs34961555
rs6929502	6	31342007	HCG27	IgA_HDLC	2	6	1	1.16e-16	rs6929502	9.38e-25			rs6929502
rs34961555	6	26199675	HCG27	IgA_HDLC	4	6							rs34961555
rs9265833	6	31343756	HCG27	IgA_HTN	2	6							rs9265833
rs2854018	6	31340785	HCG27	IgA_MD	2	6	0.999988	1.25e-05	rs2854018	0.02014			rs2854018
rs9272445	6	32637643	HCG27	IgA_TG	2	6	1	1.99e-14	rs9272445	1.71e-71			rs9272445
rs2844479	6	31605179	HLA-B	IgA_CAD	1	13							rs2844479
rs9266030	6	31350043	HLA-B	IgA_CAD	2	13							rs9266030
rs9268831	6	32459971	HLA-B	IgA_DBP	2	13	0.999613	0.000387	rs9268831	3.15e-30			rs9268831
rs9275292	6	32695512	HLA-B	IgA_DBP	2	13	0.999613	0.000387	rs9275292	1.68e-15			rs9275292
rs4373355	6	31225378	HLA-B	IgA_HDLC	2	13	1	1.16e-16	rs4373355	1.69e-21			rs4373355
rs9501089	6	31218033	HLA-B	IgA_HTN	2	13							rs9501089
rs9271546	6	32622377	HLA-B	IgA_MD	2	13	1	1.79e-11	rs9271546	1.07e-09			rs9271546
rs7744304	6	32457710	HLA-B	IgA_SBP	2	13							rs7744304
rs12110481	6	31030535	HLA-B	IgA_DBP	4	13	1	3.31e-07	rs12110481	1.04e-31			rs12110481	AAA, DBP, TG	0.8027	rs67240003	0.8027	LOC105375001	*
rs12110481	6	31030535	HLA-B	IgA_TG	4	13	1	2.37e-15	rs12110481	1.74e-58			rs12110481
rs3891176	6	32666541	HLA-B	IgA_TG	2	13	1	1.99e-14	rs3891176	1.24e-71			rs3891176	AAA, STROKE, TG, VV	0.677	rs3131337	0.677		*
rs542418	6	31868665	HLA-B	IgA_VV	2	13							rs542418
rs2394976	6	31344135	HLA-B	IgA_STROKE	2	13							rs2394976
rs6929502	6	31342007	HLA-C	IgA_HDLC	2	5	1	1.16e-16	rs6929502	9.38e-25			rs6929502
rs9265833	6	31343756	HLA-C	IgA_HTN	2	5							rs9265833
rs2854018	6	31340785	HLA-C	IgA_MD	2	5	0.999988	1.25e-05	rs2854018	0.02014			rs2854018
rs577272	6	31870186	HLA-C	IgA_T2D	2	5							rs577272
rs9272445	6	32637643	HLA-C	IgA_TG	2	5	1	1.99e-14	rs9272445	1.71e-71			rs9272445
rs9262617	6	31054429	HLA-DQA1	IgA_CAD	4	6							rs9262617
rs9262617	6	31054429	HLA-DQA1	IgA_DBP	4	6	1	3.31e-07	rs9262617	8.09e-38			rs9262617
rs1264306	6	30914426	HLA-DQA1	IgA_HDLC	2	6	1	1.16e-16	rs1264306	1.58e-28			rs1264306
rs9264275	6	31256777	HLA-DQA1	IgA_MD	2	6	0.999988	1.25e-05	rs9264275	1.71e-15			rs9264275
rs35139284	6	32593593	HLA-DQA1	IgA_S_HTN	2	6							rs35139284
rs2853956	6	31266916	HLA-DQA1	IgA_TG	1	6	1	2.37e-15	rs2853956	1.17e-73			rs2853956
rs3828914	6	31498042	HLA-DQA2	IgA_DBP	4	3	1	3.31e-07	rs3828914	6.27e-39			rs3828914
rs812561	6	31708864	HLA-DQA2	IgA_HTN	2	3							rs812561
rs3828914	6	31498042	HLA-DQA2	IgA_SBP	4	3	1	1.44e-14	rs3828914	5.33e-38			rs3828914
rs3828914	6	31498042	HLA-DQB1	IgA_DBP	4	4	1	3.31e-07	rs3828914	6.27e-39			rs3828914
rs812561	6	31708864	HLA-DQB1	IgA_HTN	2	4							rs812561
rs3828914	6	31498042	HLA-DQB1	IgA_SBP	4	4	1	1.44e-14	rs3828914	5.33e-38			rs3828914
rs35102994	6	30391516	HLA-DQB1	IgA_TG	1	4	0.796775	0.203225	rs35102994	1.55e-25			rs35102994
rs3094600	6	31379367	HLA-DRA	IgA_DBP	4	5	1	3.31e-07	rs3094600	2.96e-39			rs3094600	AAA, DBP, TG	0.8027	rs67240003	0.8027	LOC105375001	*
rs3094600	6	31379367	HLA-DRA	IgA_TG	4	5	1	2.37e-15	rs3094600	4.17e-73			rs3094600
rs1611581	6	29883050	HLA-DRA	IgA_HDLC	1	5	0.090881	0.909119	rs1611581	2.81e-15	*	rs11158	rs1611581
rs3129843	6	32427949	HLA-DRA	IgA_MD	2	5	1	1.79e-11	rs3129843	0.060221			rs3129843
rs9260405	6	29951110	HLA-DRA	IgA_TG	2	5	0.796775	0.203225	rs9260405	2.93e-21			rs9260405
rs9262617	6	31054429	HLA-DRB1	IgA_CAD	4	5							rs9262617
rs9262617	6	31054429	HLA-DRB1	IgA_DBP	4	5	1	3.31e-07	rs9262617	8.09e-38			rs9262617
rs1264306	6	30914426	HLA-DRB1	IgA_HDLC	2	5	1	1.16e-16	rs1264306	1.58e-28			rs1264306
rs9264275	6	31256777	HLA-DRB1	IgA_MD	2	5	0.999988	1.25e-05	rs9264275	1.71e-15			rs9264275
rs35139284	6	32593593	HLA-DRB1	IgA_S_HTN	2	5							rs35139284
rs9260405	6	29951110	HLA-DRB5	IgA_TG	2	1	0.796775	0.203225	rs9260405	2.93e-21			rs9260405
rs2395184	6	32464869	HLA-E	IgA_TG	2	1	1	1.99e-14	rs2395184	1.41e-69			rs2395184
rs762460	6	31391617	LINC00243	IgA_TG	2	1	1	2.37e-15	rs762460	1.38e-57			rs762460
rs2395160	6	32419655	LINC00533	IgA_DBP	2	3	0.999613	0.000387	rs2395160	0.000315			rs2395160
rs28383314	6	32619436	LINC00533	IgA_TG	2	3	1	1.99e-14	rs28383314	0.319847			rs28383314
rs1233583	6	28747789	LINC00533	IgA_VV	2	3	0.999524	0.000476	rs1233583	0.014691			rs1233583	AAA, STROKE, TG, VV	0.677	rs3131337	0.677		*
rs2395160	6	32419655	LINC01623	IgA_DBP	2	3	0.999613	0.000387	rs2395160	0.000315			rs2395160
rs28383314	6	32619436	LINC01623	IgA_TG	2	3	1	1.99e-14	rs28383314	0.319847			rs28383314
rs1233583	6	28747789	LINC01623	IgA_VV	2	3	0.999524	0.000476	rs1233583	0.014691			rs1233583
rs762460	6	31391617	LINC02570	IgA_TG	2	1	1	2.37e-15	rs762460	1.38e-57			rs762460
rs9266030	6	31350043	LINC02571	IgA_CAD	2	7							rs9266030
rs9275292	6	32695512	LINC02571	IgA_DBP	2	7	0.999613	0.000387	rs9275292	1.68e-15			rs9275292
rs4373355	6	31225378	LINC02571	IgA_HDLC	2	7	1	1.16e-16	rs4373355	1.69e-21			rs4373355
rs9501089	6	31218033	LINC02571	IgA_HTN	2	7							rs9501089
rs9271546	6	32622377	LINC02571	IgA_MD	2	7	1	1.79e-11	rs9271546	1.07e-09			rs9271546
rs2394976	6	31344135	LINC02571	IgA_STROKE	2	7							rs2394976
rs577272	6	31870186	LINC02571	IgA_T2D	2	7							rs577272
rs454748	6	32245433	LY6G6F	IgA_HTN	4	2	1	5.98e-10	rs454748	0.005438			rs454748
rs454748	6	32245433	LY6G6F	IgA_TG	4	2	1	1.99e-14	rs454748	3.56e-66			rs454748
rs454748	6	32245433	LY6G6F-LY6G6D	IgA_HTN	4	2	1	5.98e-10	rs454748	0.005438			rs454748
rs454748	6	32245433	LY6G6F-LY6G6D	IgA_TG	4	2	1	1.99e-14	rs454748	3.56e-66			rs454748
rs9268831	6	32459971	MICA-AS1	IgA_DBP	2	6	0.999613	0.000387	rs9268831	3.15e-30			rs9268831
rs7744304	6	32457710	MICA-AS1	IgA_SBP	2	6							rs7744304
rs12110481	6	31030535	MICA-AS1	IgA_DBP	4	6	1	3.31e-07	rs12110481	1.04e-31			rs12110481	AAA, DBP, TG	0.8027	rs67240003	0.8027	LOC105375001	*
rs12110481	6	31030535	MICA-AS1	IgA_TG	4	6	1	2.37e-15	rs12110481	1.74e-58			rs12110481
rs3891176	6	32666541	MICA-AS1	IgA_TG	2	6	1	1.99e-14	rs3891176	1.24e-71			rs3891176
rs542418	6	31868665	MICA-AS1	IgA_VV	2	6							rs542418
rs2857698	6	31617307	MICB	IgA_DBP	1	2	1	3.31e-07	rs2857698	2.18e-32			rs2857698
rs2734335	6	31926167	MICB	IgA_SBP	1	2							rs2734335
rs28478022	6	31487417	MICB-DT	IgA_TG	1	1	1	2.37e-15	rs28478022	1.31e-55			rs28478022
rs1265178	6	31193452	MUC22	IgA_DBP	1	1	1	3.31e-07	rs1265178	4.25e-22			rs1265178
rs35186928	6	32614827	NCR3	IgA_CAD	2	1							rs35186928
rs9275168	6	32685899	NOTCH4	IgA_HTN	2	2	1	5.98e-10	rs9275168	0.001007			rs9275168
rs1264344	6	30832800	NOTCH4	IgA_TG	2	2							rs1264344
rs2523729	6	30169610	POM121L2	IgA_DBP	2	3	0.807909	0.192091	rs2523729	0.005676			rs2523729
rs2517609	6	30202510	POM121L2	IgA_HDLC	4	3	0.090881	0.909119	rs2517609	0.015417	*	rs11158	rs2517609
rs2517609	6	30202510	POM121L2	IgA_TG	4	3	0.796775	0.203225	rs2517609	0.000781			rs2517609
rs2523729	6	30169610	PRSS16	IgA_DBP	2	3	0.807909	0.192091	rs2523729	0.005676			rs2523729
rs2517609	6	30202510	PRSS16	IgA_HDLC	4	3	0.090881	0.909119	rs2517609	0.015417	*	rs11158	rs2517609
rs2517609	6	30202510	PRSS16	IgA_TG	4	3	0.796775	0.203225	rs2517609	0.000781			rs2517609
rs34961555	6	26199675	PSORS1C3	IgA_DBP	4	2							rs34961555
rs34961555	6	26199675	PSORS1C3	IgA_HDLC	4	2							rs34961555
rs2395184	6	32464869	RPP21	IgA_TG	1	1	1	1.99e-14	rs2395184	1.41e-69			rs2395184
rs6900444	6	31273405	SLC44A4	IgA_T2D	1	2							rs6900444
rs113039233	6	27462347	SLC44A4	IgA_VV	1	2							rs113039233
rs7767099	6	28800921	TRIM15	IgA_DBP	3	3	0.999999	1.05e-06	rs7767099	2.79e-06			rs7767099	AAA, DBP, TG	0.8027	rs67240003	0.8027	LOC105375001	*
rs7767099	6	28800921	TRIM15	IgA_TG	3	3	0.127045	0.872955	rs3131337	0.466497	*	rs3131337	rs7767099
rs7767099	6	28800921	TRIM15	IgA_HDLC	3	3	0.355976	0.644024	rs35030260	0.064974	*	rs13190888	rs7767099
rs10081039	6	31342279	TRIM26	IgA_TG	1	1	1	2.37e-15	rs10081039	7.83e-11			rs10081039
rs3094600	6	31379367	TSBP1-AS1	IgA_DBP	4	6	1	3.31e-07	rs3094600	2.96e-39			rs3094600
rs9275168	6	32685899	TSBP1-AS1	IgA_HTN	2	6	1	5.98e-10	rs9275168	0.001007			rs9275168
rs3129843	6	32427949	TSBP1-AS1	IgA_MD	2	6	1	1.79e-11	rs3129843	0.060221			rs3129843
rs3117109	6	32373094	TSBP1-AS1	IgA_STROKE	1	6	0.899085	0.100176	rs3117109	0.047282			rs3117109
rs3094600	6	31379367	TSBP1-AS1	IgA_TG	4	6	1	2.37e-15	rs3094600	4.17e-73			rs3094600
rs1264344	6	30832800	TSBP1-AS1	IgA_TG	2	6							rs1264344
rs3129884	6	32442433	VARS2	IgA_HDLC	1	1							rs3129884
rs356971	6	30012020	ZNF184	IgA_VV	1	1	0.996264	0.003735	rs356971	0.123708			rs356971
rs2249935	6	31359401	ZNRD1ASP	IgA_VV	1	1							rs2249935

## Sheet: S8
Supplementary Data 9:The list of IgAN-trait pairs-related genes identified by four gene-based analyses
Cross-traits	Gene	GCTA	MAGMA	TWAS	SMR
IgAN_CAD	GINS2				√
IgAN_CAD	PSRC1				√
IgAN_CAD	CCDC97	√		√	√
IgAN_CAD	RAB6B	√			√
IgAN_CAD	ZNF165	√	√		√
IgAN_CAD	DAXX	√	√		√
IgAN_CAD	PRRT1	√			√
IgAN_CAD	WDR46	√	√		√
IgAN_CAD	MTMR11			√
IgAN_CAD	USP28	√		√
IgAN_CAD	SMG6	√	√	√
IgAN_CAD	RBMS2	√		√
IgAN_CAD	MTAP	√	√	√	√
IgAN_CAD	TGFB1	√		√
IgAN_CAD	CPVL			√
IgAN_CAD	DPH1	√		√
IgAN_CAD	PHACTR1			√
IgAN_CAD	TCF21	√		√
IgAN_CAD	B9D2	√		√
IgAN_CAD	MMP24	√		√
IgAN_CAD	CEP250	√		√
IgAN_CAD	COL4A2	√		√
IgAN_CAD	VPS45	√		√
IgAN_CAD	CALHM2			√
IgAN_CAD	PRKG2			√
IgAN_CAD	ESYT1			√
IgAN_CAD	MAL2	√		√
IgAN_CAD	CDKN2B	√	√	√
IgAN_CAD	CDKN2A	√		√
IgAN_CAD	EML3			√
IgAN_CAD	CLEC18C			√
IgAN_CAD	STX5			√
IgAN_CAD	PDPN	√		√
IgAN_CAD	GUCY1A3			√
IgAN_CAD	TNFRSF11B			√
IgAN_CAD	MIR31HG			√
IgAN_CAD	PARP15			√
IgAN_CAD	LPL	√		√
IgAN_CAD	ELMOD2			√
IgAN_CAD	THSD4	√		√
IgAN_CAD	OR7D2			√
IgAN_CAD	RP11-98D18.9			√
IgAN_CAD	HIST2H2BA			√
IgAN_CAD	AL592494.5			√
IgAN_CAD	TUBB8P1			√
IgAN_CAD	FAM225A			√
IgAN_CAD	ADAMTS9-AS2	√		√
IgAN_CAD	RP11-153M3.1			√
IgAN_CAD	RP11-588K22.2			√
IgAN_CAD	AC004158.2			√
IgAN_CAD	RP11-149I2.5			√
IgAN_CAD	U91328.19			√
IgAN_CAD	AARS	√	√
IgAN_CAD	ABCF1	√	√
IgAN_CAD	ABHD16A	√	√
IgAN_CAD	ABHD17C	√
IgAN_CAD	ABT1	√	√
IgAN_CAD	AGER	√	√
IgAN_CAD	AGPAT1	√	√
IgAN_CAD	AIF1	√
IgAN_CAD	ANP32E	√
IgAN_CAD	APOM	√	√
IgAN_CAD	ARHGAP21	√
IgAN_CAD	ASGR2	√
IgAN_CAD	ATAT1	√
IgAN_CAD	ATF6B	√	√
IgAN_CAD	ATP6V1G2	√	√
IgAN_CAD	ATP6V1G2-DDX39B	√	√
IgAN_CAD	AXL	√
IgAN_CAD	B3GALT4	√	√
IgAN_CAD	B3GAT3	√
IgAN_CAD	BAG6	√	√
IgAN_CAD	BAK1	√	√
IgAN_CAD	BCKDHA	√
IgAN_CAD	BCL6B	√
IgAN_CAD	BRD2	√
IgAN_CAD	BTN1A1	√	√
IgAN_CAD	BTN2A1	√	√
IgAN_CAD	BTN2A2	√	√
IgAN_CAD	BTN2A3P	√
IgAN_CAD	BTN3A1	√
IgAN_CAD	BTN3A2	√	√
IgAN_CAD	BTN3A3	√	√
IgAN_CAD	BTNL2	√	√
IgAN_CAD	C2	√	√
IgAN_CAD	C3orf36	√
IgAN_CAD	C4A	√	√
IgAN_CAD	C4B	√
IgAN_CAD	C4B_2	√
IgAN_CAD	C6orf10	√	√
IgAN_CAD	C6orf15	√	√
IgAN_CAD	C6orf25	√	√
IgAN_CAD	C6orf47	√	√
IgAN_CAD	C6orf48	√	√
IgAN_CAD	C6orf100	√
IgAN_CAD	C6orf136	√
IgAN_CAD	C9orf53	√
IgAN_CAD	C11orf48	√
IgAN_CAD	C11orf83	√
IgAN_CAD	C12orf54	√
IgAN_CAD	CAPZA2	√
IgAN_CAD	CCHCR1	√	√
IgAN_CAD	CCL17	√
IgAN_CAD	CCL22	√
IgAN_CAD	CD19	√
IgAN_CAD	CD226	√
IgAN_CAD	CDC42BPB	√
IgAN_CAD	CDKN2B-AS1	√
IgAN_CAD	CDSN	√	√
IgAN_CAD	CELF3	√
IgAN_CAD	CEMIP	√
IgAN_CAD	CFB	√	√
IgAN_CAD	CLDN25	√
IgAN_CAD	CLIC1	√	√
IgAN_CAD	CLPTM1L	√	√
IgAN_CAD	COG4	√
IgAN_CAD	COL4A1	√
IgAN_CAD	COL4A3	√
IgAN_CAD	COL4A4	√
IgAN_CAD	COLEC10	√
IgAN_CAD	CSNK2B	√	√
IgAN_CAD	CUTA	√
IgAN_CAD	CX3CL1	√
IgAN_CAD	CYP21A1P	√
IgAN_CAD	CYP21A2	√
IgAN_CAD	DDAH2	√	√
IgAN_CAD	DDR1	√	√
IgAN_CAD	DDX19A	√
IgAN_CAD	DDX19B	√	√
IgAN_CAD	DDX39B	√	√
IgAN_CAD	DHODH	√	√
IgAN_CAD	DHX16	√	√
IgAN_CAD	DHX38	√
IgAN_CAD	DPCR1	√	√
IgAN_CAD	DXO	√
IgAN_CAD	EDEM2	√
IgAN_CAD	EGFL8	√	√
IgAN_CAD	EHMT2	√	√
IgAN_CAD	EXOSC5	√
IgAN_CAD	EXOSC6	√
IgAN_CAD	FAM83C	√
IgAN_CAD	FAM83C-AS1	√
IgAN_CAD	FAM107B	√
IgAN_CAD	FCGR2A	√
IgAN_CAD	FCGR2C	√
IgAN_CAD	FCGR3A	√	√
IgAN_CAD	FER1L4	√
IgAN_CAD	FKBPL	√	√
IgAN_CAD	FLOT1	√
IgAN_CAD	FUK	√
IgAN_CAD	GABBR1	√	√
IgAN_CAD	GANAB	√
IgAN_CAD	GDF5	√
IgAN_CAD	GGNBP1	√	√
IgAN_CAD	GIP	√
IgAN_CAD	GIT1	√
IgAN_CAD	GNL1	√
IgAN_CAD	GPANK1	√	√
IgAN_CAD	GPSM3	√	√
IgAN_CAD	GPX5	√
IgAN_CAD	GPX6	√
IgAN_CAD	GTF2H4	√	√
IgAN_CAD	GUSBP2	√
IgAN_CAD	HCG4	√
IgAN_CAD	HCG4B	√
IgAN_CAD	HCG8	√
IgAN_CAD	HCG9	√
IgAN_CAD	HCG11	√
IgAN_CAD	HCG14	√
IgAN_CAD	HCG17	√
IgAN_CAD	HCG18	√
IgAN_CAD	HCG22	√
IgAN_CAD	HCG23	√
IgAN_CAD	HCG25	√
IgAN_CAD	HCG26	√
IgAN_CAD	HCG27	√	√
IgAN_CAD	HCP5	√
IgAN_CAD	HFE	√	√
IgAN_CAD	HIC1	√
IgAN_CAD	HIST1H1A	√	√
IgAN_CAD	HIST1H1B	√
IgAN_CAD	HIST1H1C	√
IgAN_CAD	HIST1H1E	√
IgAN_CAD	HIST1H1T	√
IgAN_CAD	HIST1H2AA	√
IgAN_CAD	HIST1H2AB	√
IgAN_CAD	HIST1H2AC	√
IgAN_CAD	HIST1H2AG	√	√
IgAN_CAD	HIST1H2AH	√
IgAN_CAD	HIST1H2AI	√
IgAN_CAD	HIST1H2AJ	√	√
IgAN_CAD	HIST1H2AK	√	√
IgAN_CAD	HIST1H2AL	√
IgAN_CAD	HIST1H2AM	√
IgAN_CAD	HIST1H2APS1	√
IgAN_CAD	HIST1H2BA	√
IgAN_CAD	HIST1H2BB	√
IgAN_CAD	HIST1H2BC	√
IgAN_CAD	HIST1H2BD	√
IgAN_CAD	HIST1H2BE	√
IgAN_CAD	HIST1H2BI	√
IgAN_CAD	HIST1H2BJ	√	√
IgAN_CAD	HIST1H2BK	√	√
IgAN_CAD	HIST1H2BL	√
IgAN_CAD	HIST1H2BM	√	√
IgAN_CAD	HIST1H2BN	√	√
IgAN_CAD	HIST1H2BO	√
IgAN_CAD	HIST1H3A	√
IgAN_CAD	HIST1H3B	√
IgAN_CAD	HIST1H3C	√
IgAN_CAD	HIST1H3G	√
IgAN_CAD	HIST1H3H	√	√
IgAN_CAD	HIST1H3I	√
IgAN_CAD	HIST1H3J	√
IgAN_CAD	HIST1H4A	√	√
IgAN_CAD	HIST1H4B	√
IgAN_CAD	HIST1H4C	√	√
IgAN_CAD	HIST1H4D	√
IgAN_CAD	HIST1H4H	√
IgAN_CAD	HIST1H4I	√	√
IgAN_CAD	HIST1H4J	√
IgAN_CAD	HIST1H4K	√
IgAN_CAD	HIST1H4L	√	√
IgAN_CAD	HLA-A	√	√
IgAN_CAD	HLA-B	√
IgAN_CAD	HLA-C	√	√
IgAN_CAD	HLA-DMA	√
IgAN_CAD	HLA-DMB	√
IgAN_CAD	HLA-DOA	√
IgAN_CAD	HLA-DOB	√
IgAN_CAD	HLA-DPA1	√
IgAN_CAD	HLA-DPB1	√
IgAN_CAD	HLA-DPB2	√
IgAN_CAD	HLA-DQA1	√
IgAN_CAD	HLA-DQA2	√	√
IgAN_CAD	HLA-DQB1	√	√
IgAN_CAD	HLA-DQB2	√
IgAN_CAD	HLA-DRA	√	√
IgAN_CAD	HLA-DRB1	√
IgAN_CAD	HLA-DRB5	√	√
IgAN_CAD	HLA-DRB6	√
IgAN_CAD	HLA-E	√
IgAN_CAD	HLA-F	√	√
IgAN_CAD	HLA-F-AS1	√
IgAN_CAD	HLA-G	√	√
IgAN_CAD	HLA-H	√
IgAN_CAD	HLA-J	√
IgAN_CAD	HLA-L	√
IgAN_CAD	HMGN4	√	√
IgAN_CAD	HNRNPUL1	√
IgAN_CAD	HNRNPUL2	√
IgAN_CAD	HNRNPUL2-BSCL2	√
IgAN_CAD	HP	√
IgAN_CAD	HPR	√
IgAN_CAD	HSD17B8	√
IgAN_CAD	HSPA1A	√
IgAN_CAD	HSPA1B	√
IgAN_CAD	HSPA1L	√	√
IgAN_CAD	HSPA6	√
IgAN_CAD	IER3	√
IgAN_CAD	IFITM4P	√
IgAN_CAD	INTS5	√
IgAN_CAD	KIFC1	√
IgAN_CAD	LAT	√
IgAN_CAD	LINC00240	√
IgAN_CAD	LINC00336	√
IgAN_CAD	LINC00348	√
IgAN_CAD	LINC01012	√
IgAN_CAD	LINC01015	√
IgAN_CAD	LINC01184	√
IgAN_CAD	LOC152586	√
IgAN_CAD	LOC254896	√
IgAN_CAD	LOC285819	√
IgAN_CAD	LOC401242	√
IgAN_CAD	LOC554223	√
IgAN_CAD	LOC654841	√
IgAN_CAD	LOC100129636	√
IgAN_CAD	LOC100130476	√
IgAN_CAD	LOC100131289	√
IgAN_CAD	LOC100270746	√
IgAN_CAD	LOC100506083	√
IgAN_CAD	LOC100507547	√
IgAN_CAD	LOC101927839	√
IgAN_CAD	LOC101928689	√
IgAN_CAD	LOC102060414	√
IgAN_CAD	LOC102288414	√
IgAN_CAD	LRRC8D	√
IgAN_CAD	LRRN4CL	√
IgAN_CAD	LSM2	√	√
IgAN_CAD	LST1	√	√
IgAN_CAD	LTA	√	√
IgAN_CAD	LTB	√
IgAN_CAD	LY6G5B	√	√
IgAN_CAD	LY6G5C	√	√
IgAN_CAD	LY6G6C	√
IgAN_CAD	LY6G6D	√	√
IgAN_CAD	LY6G6E	√	√
IgAN_CAD	LY6G6F	√	√
IgAN_CAD	MAS1L	√
IgAN_CAD	MCCD1	√	√
IgAN_CAD	MDC1	√
IgAN_CAD	METTL2A	√
IgAN_CAD	METTL12	√
IgAN_CAD	MFF	√
IgAN_CAD	MICA	√	√
IgAN_CAD	MICB	√	√
IgAN_CAD	MIR132	√
IgAN_CAD	MIR212	√
IgAN_CAD	MIR219A1	√
IgAN_CAD	MIR548AX	√
IgAN_CAD	MIR877	√
IgAN_CAD	MIR1236	√
IgAN_CAD	MIR3143	√
IgAN_CAD	MIR4457	√
IgAN_CAD	MIR4517	√
IgAN_CAD	MIR4640	√
IgAN_CAD	MIR4646	√
IgAN_CAD	MIR6721	√
IgAN_CAD	MIR6832	√
IgAN_CAD	MIR6833	√
IgAN_CAD	MIR6834	√
IgAN_CAD	MIR6873	√
IgAN_CAD	MIR6891	√
IgAN_CAD	MIR8073	√
IgAN_CAD	MMP15	√
IgAN_CAD	MOG	√	√
IgAN_CAD	MON1B	√
IgAN_CAD	MRPL9	√
IgAN_CAD	MRPS18B	√
IgAN_CAD	MSH5	√	√
IgAN_CAD	MSH5-SAPCD1	√	√
IgAN_CAD	MTA2	√
IgAN_CAD	MUC21	√	√
IgAN_CAD	MUC22	√	√
IgAN_CAD	NCR3	√
IgAN_CAD	NEK10	√
IgAN_CAD	NELFE	√	√
IgAN_CAD	NEU1	√
IgAN_CAD	NFATC2IP	√
IgAN_CAD	NFKBIL1	√	√
IgAN_CAD	NKAPL	√
IgAN_CAD	NOTCH4	√	√
IgAN_CAD	NPIPB6	√
IgAN_CAD	NRM	√
IgAN_CAD	OAZ3	√
IgAN_CAD	OR2B2	√	√
IgAN_CAD	OR2B3	√
IgAN_CAD	OR2B6	√
IgAN_CAD	OR2H1	√
IgAN_CAD	OR2H2	√	√
IgAN_CAD	OR2J2	√	√
IgAN_CAD	OR2J3	√
IgAN_CAD	OR2W1	√	√
IgAN_CAD	OR5V1	√	√
IgAN_CAD	OR8S1	√
IgAN_CAD	OR10C1	√	√
IgAN_CAD	OR11A1	√
IgAN_CAD	OR12D2	√
IgAN_CAD	OR12D3	√	√
IgAN_CAD	OR14J1	√
IgAN_CAD	OVCA2	√
IgAN_CAD	PBX2	√	√
IgAN_CAD	PFDN6	√
IgAN_CAD	PGBD1	√	√
IgAN_CAD	PHF1	√
IgAN_CAD	PITPNM3	√
IgAN_CAD	PKD1L3	√
IgAN_CAD	PLEKHO1	√
IgAN_CAD	PMFBP1	√	√
IgAN_CAD	POM121L2	√	√
IgAN_CAD	POU5F1	√	√
IgAN_CAD	PPP1R10	√
IgAN_CAD	PPP1R11	√	√
IgAN_CAD	PPP1R18	√	√
IgAN_CAD	PPT2	√	√
IgAN_CAD	PPT2-EGFL8	√	√
IgAN_CAD	PROCR	√
IgAN_CAD	PRR3	√	√
IgAN_CAD	PRRC2A	√	√
IgAN_CAD	PRSS16	√	√
IgAN_CAD	PRTFDC1	√
IgAN_CAD	PSMB8	√
IgAN_CAD	PSMB9	√
IgAN_CAD	PSORS1C1	√	√
IgAN_CAD	PSORS1C2	√
IgAN_CAD	PSORS1C3	√
IgAN_CAD	RABEP2	√
IgAN_CAD	RABL2B	√
IgAN_CAD	RASGEF1B	√
IgAN_CAD	RGL2	√
IgAN_CAD	RHBDD1	√
IgAN_CAD	RIIAD1	√
IgAN_CAD	RING1	√
IgAN_CAD	RNF5	√	√
IgAN_CAD	RNF5P1	√
IgAN_CAD	RNF39	√	√
IgAN_CAD	ROM1	√
IgAN_CAD	RPL23AP82	√
IgAN_CAD	RPP21	√
IgAN_CAD	RPS18	√
IgAN_CAD	RXRB	√
IgAN_CAD	SAPCD1	√
IgAN_CAD	SBK1	√
IgAN_CAD	SCAND1	√
IgAN_CAD	SCGN	√
IgAN_CAD	SFTA2	√	√
IgAN_CAD	SH3PXD2A	√
IgAN_CAD	SH3PXD2A-AS1	√
IgAN_CAD	SHANK3	√
IgAN_CAD	SKIV2L	√
IgAN_CAD	SLC4A7	√
IgAN_CAD	SLC17A1	√	√
IgAN_CAD	SLC17A2	√	√
IgAN_CAD	SLC17A3	√	√
IgAN_CAD	SLC17A4	√	√
IgAN_CAD	SLC39A7	√
IgAN_CAD	SLC44A4	√	√
IgAN_CAD	SLCO2A1	√
IgAN_CAD	SLFNL1	√
IgAN_CAD	SLFNL1-AS1	√
IgAN_CAD	SMG1P7	√
IgAN_CAD	SNF8	√
IgAN_CAD	SNORA38	√
IgAN_CAD	SNORA57	√
IgAN_CAD	SNORD32B	√
IgAN_CAD	SNORD48	√
IgAN_CAD	SNORD52	√
IgAN_CAD	SNORD84	√
IgAN_CAD	SNORD111	√
IgAN_CAD	SNORD111B	√
IgAN_CAD	SNORD117	√
IgAN_CAD	SNX27	√
IgAN_CAD	SPNS1	√
IgAN_CAD	SSH2	√
IgAN_CAD	ST3GAL2	√
IgAN_CAD	ST7-AS1	√
IgAN_CAD	ST7-OT4	√
IgAN_CAD	STK19	√	√
IgAN_CAD	SVEP1	√
IgAN_CAD	SYNGAP1	√
IgAN_CAD	TAP1	√
IgAN_CAD	TAP2	√
IgAN_CAD	TAPBP	√
IgAN_CAD	TAPSAR1	√
IgAN_CAD	TCF19	√	√
IgAN_CAD	TDRKH	√
IgAN_CAD	TERT	√
IgAN_CAD	TM4SF20	√
IgAN_CAD	TMEM91	√
IgAN_CAD	TMEM106B	√
IgAN_CAD	TNF	√	√
IgAN_CAD	TNFAIP3	√
IgAN_CAD	TNFRSF10C	√
IgAN_CAD	TNFRSF10D	√
IgAN_CAD	TNXA	√
IgAN_CAD	TNXB	√	√
IgAN_CAD	TOB2P1	√
IgAN_CAD	TP53I13	√
IgAN_CAD	TRIM10	√	√
IgAN_CAD	TRIM15	√	√
IgAN_CAD	TRIM26	√	√
IgAN_CAD	TRIM27	√	√
IgAN_CAD	TRIM31	√	√
IgAN_CAD	TRIM38	√	√
IgAN_CAD	TRIM39	√	√
IgAN_CAD	TRIM39-RPP21	√	√
IgAN_CAD	TRIM40	√	√
IgAN_CAD	TUBB	√
IgAN_CAD	TXNL4B	√
IgAN_CAD	UBD	√
IgAN_CAD	UBE2Z	√
IgAN_CAD	UBXN1	√
IgAN_CAD	UQCC1	√
IgAN_CAD	VARS	√	√
IgAN_CAD	VARS2	√	√
IgAN_CAD	VN1R10P	√
IgAN_CAD	VPS52	√
IgAN_CAD	VWA7	√	√
IgAN_CAD	WT1	√
IgAN_CAD	ZBED9	√
IgAN_CAD	ZBTB9	√
IgAN_CAD	ZBTB12	√	√
IgAN_CAD	ZBTB22	√	√
IgAN_CAD	ZFP57	√	√
IgAN_CAD	ZKSCAN3	√	√
IgAN_CAD	ZKSCAN4	√	√
IgAN_CAD	ZKSCAN8	√	√
IgAN_CAD	ZNF184	√
IgAN_CAD	ZNF192P1	√
IgAN_CAD	ZNF204P	√
IgAN_CAD	ZNF311	√	√
IgAN_CAD	ZNF322	√	√
IgAN_CAD	ZNF391	√	√
IgAN_CAD	ZNRD1	√	√
IgAN_CAD	ZNRD1-AS1	√
IgAN_CAD	ZSCAN9	√	√
IgAN_CAD	ZSCAN12	√	√
IgAN_CAD	ZSCAN12P1	√
IgAN_CAD	ZSCAN16	√	√
IgAN_CAD	ZSCAN16-AS1	√
IgAN_CAD	ZSCAN23	√	√
IgAN_CAD	ZSCAN26	√
IgAN_CAD	ZSCAN31	√	√
IgAN_CAD	ZW10	√
IgAN_CAD	SLC18A1		√
IgAN_CAD	ERBB3		√
IgAN_CAD	MNT		√
IgAN_CAD	ITPR3		√
IgAN_CAD	USB1		√
IgAN_CAD	R3HCC1		√
IgAN_CAD	MED31		√
IgAN_CAD	IL23A		√
IgAN_CAD	APH1A		√
IgAN_CAD	C10orf76		√
IgAN_CAD	TMTC4		√
IgAN_CAD	PODXL		√
IgAN_CAD	RPAIN		√
IgAN_CAD	AIPL1		√
IgAN_CAD	TTLL4		√
IgAN_CAD	MFSD9		√
IgAN_CAD	LRRC49		√
IgAN_CAD	FGF5		√
IgAN_CAD	SGSM2		√
IgAN_CAD	FNDC7		√
IgAN_CAD	RORC		√
IgAN_CAD	SETD7		√
IgAN_CAD	CHMP7		√
IgAN_CAD	RGS10		√
IgAN_CAD	HTR3B		√
IgAN_CAD	HYOU1		√
IgAN_CAD	SOGA1		√
IgAN_CAD	PFKM		√
IgAN_CAD	ATP2B2		√
IgAN_CAD	RHPN1		√
IgAN_CAD	OTUD7B		√
IgAN_CAD	RYK		√
IgAN_CAD	ISCA2		√
IgAN_CAD	SRR		√
IgAN_CAD	TSR1		√
IgAN_CAD	PA2G4		√
IgAN_CAD	TMEM179B		√
IgAN_CAD	IRS2		√
IgAN_CAD	C19orf54		√
IgAN_CAD	TRAPPC4		√
IgAN_CAD	C4orf22		√
IgAN_CAD	ZNF649		√
IgAN_CAD	KIAA0753		√
IgAN_CAD	XXbac-BPG32J3.20		√
IgAN_CAD	AC006435.1		√
IgAN_CAD	KIF4B		√
IgAN_CAD	SCAND3		√
IgAN_CAD	TMEFF1		√
IgAN_CAD	MEGT1		√
IgAN_CAD	MSANTD3-TMEFF1		√
IgAN_CAD	CYP2A6		√
IgAN_CAD	RP11-603J24.9		√
IgAN_CAD	RP11-529K1.3		√
IgAN_CAD	CSNK2B-LY6G5B-1181		√
IgAN_CAD	RP11-145E5.5		√
IgAN_CAD	CTC-490E21.12		√
IgAN_CAD	IRS1
IgAN_CAD	HCG4P3
IgAN_CAD	DDX59
IgAN_CAD	HLA-K
IgAN_CAD	HLA-U
IgAN_CAD	TP53INP2
IgAN_CAD	RP1-265C24.5
IgAN_CAD	AL022393.7
IgAN_CAD	ZNF192P2
IgAN_CAD	RP5-874C20.3
IgAN_CAD	XXbac-BPG154L12.4
IgAN_CAD	HLA-V
IgAN_CAD	PPAP2B
IgAN_CAD	RP1-140C12.2
IgAN_CAD	RPL23AP1
IgAN_CAD	XXbac-BPG27H4.8
IgAN_CAD	CELSR2
IgAN_CAD	SORT1
IgAN_CAD	MICE
IgAN_CAD	STK19P
IgAN_CAD	RP11-813F20.2
IgAN_CAD	XXbac-BPG299F13.17
IgAN_CAD	OR1F12
IgAN_CAD	AS3MT
IgAN_CAD	OR2B7P
IgAN_CAD	FRAS1
IgAN_CAD	AC104623.2
IgAN_CAD	UQCRHP1
IgAN_CAD	RP11-435I10.3
IgAN_DBP	SDCCAG8	√			√
IgAN_DBP	NT5C2	√		√	√
IgAN_DBP	POLI			√	√
IgAN_DBP	CSK	√		√	√
IgAN_DBP	CCNE1	√		√	√
IgAN_DBP	CPVL				√
IgAN_DBP	FAM120B			√	√
IgAN_DBP	PPL	√			√
IgAN_DBP	IRF1	√			√
IgAN_DBP	ARMC7				√
IgAN_DBP	INO80	√			√
IgAN_DBP	GDF11				√
IgAN_DBP	NMT1	√		√	√
IgAN_DBP	AMDHD1				√
IgAN_DBP	ULK3	√		√	√
IgAN_DBP	CEP170	√	√		√
IgAN_DBP	ARF1	√			√
IgAN_DBP	RAB6B	√		√	√
IgAN_DBP	ATP5G1	√			√
IgAN_DBP	HAAO	√		√	√
IgAN_DBP	ZNF589	√	√	√	√
IgAN_DBP	ULK4		√		√
IgAN_DBP	GFM1				√
IgAN_DBP	CLIC4			√	√
IgAN_DBP	DCAKD	√		√	√
IgAN_DBP	UFSP1			√	√
IgAN_DBP	MLF1	√			√
IgAN_DBP	COX5A	√		√	√
IgAN_DBP	FAM219B	√		√	√
IgAN_DBP	MPI	√		√	√
IgAN_DBP	FES	√		√	√
IgAN_DBP	PRIM1	√		√	√
IgAN_DBP	DAXX	√	√		√
IgAN_DBP	PRRT1	√			√
IgAN_DBP	TRIM10	√	√		√
IgAN_DBP	MARCKSL1P1			√	√
IgAN_DBP	VPS52	√	√		√
IgAN_DBP	FCF1P2			√	√
IgAN_DBP	MRPS18AP1			√	√
IgAN_DBP	PLA2G4B			√	√
IgAN_DBP	PDF	√	√		√
IgAN_DBP	RP11-107F6.3				√
IgAN_DBP	DLX6			√
IgAN_DBP	MRC2			√
IgAN_DBP	DPEP1	√		√
IgAN_DBP	HSD17B6	√		√
IgAN_DBP	NR1H3	√	√	√
IgAN_DBP	NUP160	√		√
IgAN_DBP	FAM13B			√
IgAN_DBP	MAP4	√		√	√
IgAN_DBP	USP28	√		√
IgAN_DBP	HDAC7	√		√
IgAN_DBP	SPAG4			√
IgAN_DBP	GUCY1B3	√		√
IgAN_DBP	EIF4B			√
IgAN_DBP	ERBB3	√	√	√
IgAN_DBP	SLK			√
IgAN_DBP	FGFR2			√
IgAN_DBP	C16orf80			√
IgAN_DBP	ZFYVE26			√
IgAN_DBP	P4HA2	√		√	√
IgAN_DBP	ACADVL			√
IgAN_DBP	NDE1	√		√
IgAN_DBP	MRVI1			√
IgAN_DBP	RBMS2	√		√
IgAN_DBP	BAZ2A	√		√	√
IgAN_DBP	MYH7B			√
IgAN_DBP	LRRC16A	√	√	√	√
IgAN_DBP	CHRNA3			√
IgAN_DBP	JMJD4			√
IgAN_DBP	MYNN			√
IgAN_DBP	USP40			√
IgAN_DBP	TRIP6			√
IgAN_DBP	PHACTR3			√
IgAN_DBP	COQ9			√
IgAN_DBP	GLG1			√
IgAN_DBP	PITPNM3			√
IgAN_DBP	MYL6			√
IgAN_DBP	PIGH			√
IgAN_DBP	DHRS7			√
IgAN_DBP	TRPC4AP			√
IgAN_DBP	ARFRP1	√		√
IgAN_DBP	MAPK3			√
IgAN_DBP	NFAT5			√
IgAN_DBP	MMP15	√		√
IgAN_DBP	TANGO6			√
IgAN_DBP	KIAA1199			√
IgAN_DBP	EHD4			√
IgAN_DBP	EYA1			√
IgAN_DBP	NIPAL2			√
IgAN_DBP	LFNG	√		√
IgAN_DBP	ABHD11			√
IgAN_DBP	FSD1L			√
IgAN_DBP	OBFC1			√
IgAN_DBP	GOSR2	√	√	√
IgAN_DBP	UBE2D3	√		√
IgAN_DBP	LPXN	√		√
IgAN_DBP	RNF141			√
IgAN_DBP	MADD	√		√
IgAN_DBP	ENDOU			√
IgAN_DBP	RAB5B			√	√
IgAN_DBP	SLC17A2	√	√	√
IgAN_DBP	TRIM38	√	√	√
IgAN_DBP	NPR3	√	√	√	√
IgAN_DBP	RAD50			√
IgAN_DBP	GLS			√
IgAN_DBP	ALMS1	√		√	√
IgAN_DBP	CAPZA1	√		√	√
IgAN_DBP	CHRNB4	√		√	√
IgAN_DBP	UBN1	√		√	√
IgAN_DBP	KLF9			√
IgAN_DBP	MAPKAP1	√		√
IgAN_DBP	PLEKHG1	√		√
IgAN_DBP	NPPB	√		√
IgAN_DBP	SLC17A3	√	√	√
IgAN_DBP	SLC17A1	√	√	√	√
IgAN_DBP	NT5C			√
IgAN_DBP	SLC2A4RG	√		√	√
IgAN_DBP	DSTN			√
IgAN_DBP	MMP24	√		√
IgAN_DBP	XRCC3			√
IgAN_DBP	UBR4			√	√
IgAN_DBP	BBOX1			√
IgAN_DBP	ZBTB46			√
IgAN_DBP	LSP1	√	√	√
IgAN_DBP	TNNT3	√		√	√
IgAN_DBP	TNNI2	√		√
IgAN_DBP	ZNF317			√
IgAN_DBP	CHMP1A	√		√	√
IgAN_DBP	CLEC10A	√		√
IgAN_DBP	NIP7	√		√
IgAN_DBP	TERF2	√		√
IgAN_DBP	WNT2B	√		√
IgAN_DBP	ANKRD16			√
IgAN_DBP	COL4A2	√		√
IgAN_DBP	COQ10A			√
IgAN_DBP	PRADC1	√	√	√
IgAN_DBP	CCT7	√		√
IgAN_DBP	RAB11FIP5	√	√	√
IgAN_DBP	AGT	√		√	√
IgAN_DBP	ADAMTS7	√		√	√
IgAN_DBP	ABHD17C	√		√	√
IgAN_DBP	HLX			√
IgAN_DBP	PARP9			√
IgAN_DBP	FAM13A			√
IgAN_DBP	FGF5	√		√	√
IgAN_DBP	FBN2	√		√	√
IgAN_DBP	ESYT1			√
IgAN_DBP	RTN1			√
IgAN_DBP	FGF7	√		√
IgAN_DBP	CYP1A1			√
IgAN_DBP	SCAMP2	√		√	√
IgAN_DBP	CYP1A2			√
IgAN_DBP	LMAN1L	√		√
IgAN_DBP	ZNF710			√
IgAN_DBP	FURIN	√		√
IgAN_DBP	GLYR1	√	√	√
IgAN_DBP	TXNL4B	√		√
IgAN_DBP	CLEC18B			√
IgAN_DBP	GAS8			√
IgAN_DBP	GUK1	√		√
IgAN_DBP	AGTR1	√		√
IgAN_DBP	IRAK1BP1	√		√	√
IgAN_DBP	PHIP	√		√	√
IgAN_DBP	RSPO3			√
IgAN_DBP	SLC2A12			√
IgAN_DBP	SLC12A9			√
IgAN_DBP	GIGYF1			√
IgAN_DBP	RPL7A			√
IgAN_DBP	GSTO1			√
IgAN_DBP	CNNM2	√		√
IgAN_DBP	SLC5A12			√
IgAN_DBP	TNKS1BP1	√		√
IgAN_DBP	PTPRJ			√
IgAN_DBP	ZFP36L2	√		√
IgAN_DBP	GPD1L			√
IgAN_DBP	PRDM8	√		√
IgAN_DBP	TMEM87B			√
IgAN_DBP	UBASH3B			√	√
IgAN_DBP	OBSCN			√
IgAN_DBP	MOV10	√		√	√
IgAN_DBP	RHOC	√		√
IgAN_DBP	TTN			√
IgAN_DBP	UBE2L6			√
IgAN_DBP	CLEC18C			√
IgAN_DBP	AFAP1L1			√
IgAN_DBP	KCNJ15			√
IgAN_DBP	CIB4			√	√
IgAN_DBP	SPATA2L	√		√	√
IgAN_DBP	ZNF276	√		√
IgAN_DBP	UBE2Z	√		√
IgAN_DBP	SNF8	√		√
IgAN_DBP	PSMD4			√
IgAN_DBP	CACFD1			√
IgAN_DBP	SENP3			√
IgAN_DBP	OXER1	√		√	√
IgAN_DBP	MRPL55	√		√
IgAN_DBP	C1orf145	√		√	√
IgAN_DBP	ALMS1P			√	√
IgAN_DBP	RYK		√	√
IgAN_DBP	CDC25A	√		√	√
IgAN_DBP	CAMP	√		√
IgAN_DBP	PLXNB1			√
IgAN_DBP	SLC39A13	√		√
IgAN_DBP	RAPSN	√		√
IgAN_DBP	AGBL2	√		√
IgAN_DBP	FRS2	√		√	√
IgAN_DBP	CCT2	√		√	√
IgAN_DBP	WBP1L			√
IgAN_DBP	C10orf32	√		√
IgAN_DBP	PBX3			√
IgAN_DBP	C15orf39			√
IgAN_DBP	IGF2			√
IgAN_DBP	SPATA33	√		√	√
IgAN_DBP	UBTD2	√		√
IgAN_DBP	CMAHP	√		√
IgAN_DBP	TMEM223			√
IgAN_DBP	CHTF8	√	√	√
IgAN_DBP	SNTB2	√	√	√	√
IgAN_DBP	TPTE2P5			√
IgAN_DBP	SH3TC2	√		√
IgAN_DBP	ADRB2			√
IgAN_DBP	TTLL6			√
IgAN_DBP	C8orf74			√
IgAN_DBP	KCNK3	√		√	√
IgAN_DBP	LRRC8C			√
IgAN_DBP	TCEA2			√
IgAN_DBP	LRRC34	√		√
IgAN_DBP	NME6			√	√
IgAN_DBP	MUS81			√
IgAN_DBP	ABLIM3			√
IgAN_DBP	SMARCC1			√
IgAN_DBP	MST1			√
IgAN_DBP	RP11-23P13.6			√
IgAN_DBP	STARD6	√		√
IgAN_DBP	SLCO2A1	√		√
IgAN_DBP	ABO			√	√
IgAN_DBP	C8orf4			√
IgAN_DBP	FIBIN			√
IgAN_DBP	FAM210A			√
IgAN_DBP	PGBD5			√
IgAN_DBP	TUBAL3		√	√	√
IgAN_DBP	RPP25	√		√	√
IgAN_DBP	CPNE7	√	√	√
IgAN_DBP	EDC3		√	√
IgAN_DBP	CLK3		√	√
IgAN_DBP	ATG9B			√
IgAN_DBP	ADO	√		√
IgAN_DBP	MOB2			√
IgAN_DBP	SYNM			√
IgAN_DBP	CLN8			√	√
IgAN_DBP	TNFAIP8L3			√
IgAN_DBP	RPL23AP82			√
IgAN_DBP	CDK10	√		√
IgAN_DBP	BACE1	√		√	√
IgAN_DBP	HEXIM1	√		√
IgAN_DBP	COL4A1	√		√
IgAN_DBP	THSD4	√		√
IgAN_DBP	OR7D2			√
IgAN_DBP	MYL6B			√
IgAN_DBP	NACA	√		√
IgAN_DBP	HRH1		√	√
IgAN_DBP	ZNF512B	√		√
IgAN_DBP	TMEM26	√		√	√
IgAN_DBP	ZGPAT	√		√
IgAN_DBP	ABCB8			√
IgAN_DBP	SLC22A4	√		√
IgAN_DBP	SLC22A5	√		√
IgAN_DBP	STMN3	√		√
IgAN_DBP	C5orf56	√		√	√
IgAN_DBP	ATG7	√	√	√
IgAN_DBP	RPS26			√
IgAN_DBP	HOXC6	√		√
IgAN_DBP	WWP2	√		√
IgAN_DBP	LRRC10	√		√
IgAN_DBP	IBA57-AS1	√		√
IgAN_DBP	CYP17A1-AS1			√	√
IgAN_DBP	LIME1	√		√
IgAN_DBP	DFNB59			√
IgAN_DBP	AC092653.5			√
IgAN_DBP	LRRC10B	√		√
IgAN_DBP	SPDYE2			√
IgAN_DBP	TMEM256			√
IgAN_DBP	GIMAP1			√
IgAN_DBP	RPL18P11			√
IgAN_DBP	COG8	√	√	√
IgAN_DBP	CPLX3	√		√
IgAN_DBP	AS3MT	√		√
IgAN_DBP	RP11-122G18.7			√
IgAN_DBP	AC079767.4			√
IgAN_DBP	AC063976.7			√
IgAN_DBP	AC015977.6			√	√
IgAN_DBP	MRPL23-AS1			√
IgAN_DBP	SLC16A1-AS1			√
IgAN_DBP	FTOP1			√	√
IgAN_DBP	SPINK8			√	√
IgAN_DBP	ALMS1-IT1			√
IgAN_DBP	LRRC37A15P			√
IgAN_DBP	RP11-261C10.2			√
IgAN_DBP	FAM225A			√
IgAN_DBP	RP11-245P10.4			√
IgAN_DBP	AC016735.2			√
IgAN_DBP	AC098824.6			√
IgAN_DBP	AC051649.6			√
IgAN_DBP	AC005324.6			√
IgAN_DBP	AC116366.6			√	√
IgAN_DBP	RP11-308N19.3			√
IgAN_DBP	AC104623.2			√
IgAN_DBP	RP11-160C18.4			√	√
IgAN_DBP	RP11-436D10.3			√
IgAN_DBP	RN7SL213P			√
IgAN_DBP	GVQW1			√
IgAN_DBP	RP11-641D5.2			√
IgAN_DBP	PLEKHO2			√
IgAN_DBP	CNTF			√
IgAN_DBP	HOTTIP	√		√
IgAN_DBP	JMJD7			√	√
IgAN_DBP	RP11-1149O23.3			√
IgAN_DBP	CTD-2260A17.2			√
IgAN_DBP	SUMO2P17			√
IgAN_DBP	KRT8P46			√
IgAN_DBP	CTC-529P8.1			√
IgAN_DBP	CTD-2066L21.3			√
IgAN_DBP	RP11-297B17.3			√
IgAN_DBP	PINX1			√
IgAN_DBP	ENPP7P12			√
IgAN_DBP	RP11-1L12.3			√
IgAN_DBP	AP000662.4			√
IgAN_DBP	INS			√
IgAN_DBP	DEFB109P3			√
IgAN_DBP	RP11-750H9.5			√	√
IgAN_DBP	FAM85A			√
IgAN_DBP	RP11-983P16.4			√
IgAN_DBP	RP11-153M3.1			√
IgAN_DBP	RTEL1	√		√
IgAN_DBP	RP11-654A16.3			√
IgAN_DBP	RP11-335K5.2			√	√
IgAN_DBP	RP5-968P14.2			√
IgAN_DBP	RP11-368I7.4			√
IgAN_DBP	FAM157C
IgAN_DBP	RP11-432I5.2
IgAN_DBP	AC004158.2
IgAN_DBP	RP11-6O2.4				√
IgAN_DBP	RP11-325K4.3
IgAN_DBP	RP11-160C18.2				√
IgAN_DBP	RP11-455F5.4
IgAN_DBP	RP11-6O2.3
IgAN_DBP	HPR	√
IgAN_DBP	LRRC37A17P
IgAN_DBP	AF001548.5
IgAN_DBP	RP11-60A24.3
IgAN_DBP	RP11-103J8.1
IgAN_DBP	CTD-2310F14.1
IgAN_DBP	RP11-28H5.2
IgAN_DBP	U91328.19
IgAN_DBP	RP4-671G15.2
IgAN_DBP	ABCF1	√	√
IgAN_DBP	ABHD16A	√	√
IgAN_DBP	ABI3	√
IgAN_DBP	ABT1	√
IgAN_DBP	ACBD4	√
IgAN_DBP	ACP2	√
IgAN_DBP	ADAM1A	√
IgAN_DBP	ADRB1	√
IgAN_DBP	AGER	√
IgAN_DBP	AGPAT1	√	√
IgAN_DBP	AGTRAP	√	√
IgAN_DBP	AIF1	√			√
IgAN_DBP	AKR1B10	√
IgAN_DBP	ANKDD1A	√			√
IgAN_DBP	ANP32E	√
IgAN_DBP	APOM	√	√
IgAN_DBP	ARHGAP42	√	√		√
IgAN_DBP	ARNTL	√	√
IgAN_DBP	ASGR1	√
IgAN_DBP	ASGR2	√
IgAN_DBP	ATAT1	√
IgAN_DBP	ATF6B	√	√		√
IgAN_DBP	ATP2A1	√	√
IgAN_DBP	ATP2B1	√			√
IgAN_DBP	ATP5B	√
IgAN_DBP	ATP6V1G2	√	√
IgAN_DBP	ATP6V1G2-DDX39B	√	√
IgAN_DBP	ATXN2	√
IgAN_DBP	AXL	√
IgAN_DBP	B3GALT4	√	√
IgAN_DBP	B9D2	√
IgAN_DBP	BACE1-AS	√
IgAN_DBP	BAG6	√	√		√
IgAN_DBP	BAK1	√	√
IgAN_DBP	BANK1	√
IgAN_DBP	BCL6B	√
IgAN_DBP	BLK	√
IgAN_DBP	BRAP	√
IgAN_DBP	BRD2	√			√
IgAN_DBP	BTN1A1	√	√
IgAN_DBP	BTN2A1	√	√
IgAN_DBP	BTN2A2	√	√
IgAN_DBP	BTN2A3P	√
IgAN_DBP	BTN3A1	√	√
IgAN_DBP	BTN3A2	√	√		√
IgAN_DBP	BTN3A3	√	√
IgAN_DBP	BTNL2	√	√
IgAN_DBP	C1orf35	√
IgAN_DBP	C1orf167	√	√
IgAN_DBP	C2	√	√
IgAN_DBP	C3orf36	√
IgAN_DBP	C4A	√	√		√
IgAN_DBP	C4B	√			√
IgAN_DBP	C4B_2	√
IgAN_DBP	C6orf10	√	√		√
IgAN_DBP	C6orf15	√	√
IgAN_DBP	C6orf25	√
IgAN_DBP	C6orf47	√
IgAN_DBP	C6orf48	√	√
IgAN_DBP	C6orf100	√
IgAN_DBP	C6orf136	√
IgAN_DBP	C8orf12	√
IgAN_DBP	C10orf32-ASMT	√
IgAN_DBP	C10orf107	√
IgAN_DBP	C17orf49	√
IgAN_DBP	C18orf54	√
IgAN_DBP	CACNB2	√
IgAN_DBP	CACNB3	√
IgAN_DBP	CALCOCO2	√	√
IgAN_DBP	CAPN9	√
IgAN_DBP	CASC10	√
IgAN_DBP	CCDC97	√			√
IgAN_DBP	CCDC141	√			√
IgAN_DBP	CCDC151	√
IgAN_DBP	CCHCR1	√	√		√
IgAN_DBP	CCL22	√
IgAN_DBP	CD19	√	√
IgAN_DBP	CDSN	√	√
IgAN_DBP	CEBPZ	√
IgAN_DBP	CEBPZOS	√
IgAN_DBP	CELF1	√
IgAN_DBP	CEMIP	√
IgAN_DBP	CENPW	√
IgAN_DBP	CES3	√
IgAN_DBP	CFB	√	√
IgAN_DBP	CHAC1	√
IgAN_DBP	CHST12	√
IgAN_DBP	CIRH1A	√	√
IgAN_DBP	CLCN6	√			√
IgAN_DBP	CLDN25	√	√
IgAN_DBP	CLEC18A	√
IgAN_DBP	CLIC1	√	√
IgAN_DBP	CLUH	√
IgAN_DBP	CMIP	√	√
IgAN_DBP	COG2	√
IgAN_DBP	COL4A3	√
IgAN_DBP	COL4A4	√
IgAN_DBP	COL11A2	√	√		√
IgAN_DBP	CPEB2	√			√
IgAN_DBP	CPEB2-AS1	√
IgAN_DBP	CSF2	√
IgAN_DBP	CSNK2B	√	√		√
IgAN_DBP	CTNND1	√
IgAN_DBP	CTTNBP2NL	√
IgAN_DBP	CUTA	√
IgAN_DBP	CX3CL1	√
IgAN_DBP	CYP17A1	√
IgAN_DBP	CYP21A1P	√			√
IgAN_DBP	CYP21A2	√			√
IgAN_DBP	DDAH2	√			√
IgAN_DBP	DDB2	√
IgAN_DBP	DDR1	√	√
IgAN_DBP	DDX19A	√
IgAN_DBP	DDX19B	√
IgAN_DBP	DDX39B	√	√		√
IgAN_DBP	DHODH	√	√
IgAN_DBP	DHX16	√	√
IgAN_DBP	DHX38	√
IgAN_DBP	DLG4	√
IgAN_DBP	DLL4	√
IgAN_DBP	DNAJC5	√
IgAN_DBP	DNMT3A	√
IgAN_DBP	DPCR1	√	√
IgAN_DBP	DXO	√	√		√
IgAN_DBP	EDEM2	√
IgAN_DBP	EGFL8	√	√		√
IgAN_DBP	EGR2	√
IgAN_DBP	EGR4	√
IgAN_DBP	EHMT2	√	√
IgAN_DBP	EIF2AK2	√
IgAN_DBP	EIF6	√
IgAN_DBP	ELAVL3	√
IgAN_DBP	EPOR	√
IgAN_DBP	ERG	√
IgAN_DBP	EVX1	√
IgAN_DBP	EXOSC6	√
IgAN_DBP	FAM19A3	√
IgAN_DBP	FAM83C	√
IgAN_DBP	FAM83C-AS1	√
IgAN_DBP	FAM107B	√
IgAN_DBP	FAM109A	√
IgAN_DBP	FAM167A	√
IgAN_DBP	FAM227B	√
IgAN_DBP	FBXL3	√
IgAN_DBP	FCGR2C	√
IgAN_DBP	FCGR3A	√	√
IgAN_DBP	FKBPL	√
IgAN_DBP	FLJ40194	√
IgAN_DBP	FLOT1	√			√
IgAN_DBP	FNBP4	√
IgAN_DBP	FUK	√
IgAN_DBP	GABBR1	√	√
IgAN_DBP	GALNT4	√	√
IgAN_DBP	GAPVD1	√
IgAN_DBP	GGNBP1	√
IgAN_DBP	GIP	√
IgAN_DBP	GJC2	√
IgAN_DBP	GNGT2	√
IgAN_DBP	GNL1	√	√
IgAN_DBP	GPANK1	√	√
IgAN_DBP	GPATCH11	√
IgAN_DBP	GPSM3	√	√
IgAN_DBP	GPX5	√
IgAN_DBP	GPX6	√
IgAN_DBP	GRIFIN	√
IgAN_DBP	GTF2H4	√	√
IgAN_DBP	GUCY1A3	√
IgAN_DBP	GUSBP2	√
IgAN_DBP	HAS3	√
IgAN_DBP	HCG4	√			√
IgAN_DBP	HCG4B	√
IgAN_DBP	HCG8	√
IgAN_DBP	HCG9	√
IgAN_DBP	HCG11	√
IgAN_DBP	HCG14	√
IgAN_DBP	HCG17	√
IgAN_DBP	HCG18	√
IgAN_DBP	HCG22	√
IgAN_DBP	HCG23	√			√
IgAN_DBP	HCG25	√
IgAN_DBP	HCG26	√
IgAN_DBP	HCG27	√	√		√
IgAN_DBP	HCP5	√
IgAN_DBP	HFE	√	√		√
IgAN_DBP	HIST1H1A	√
IgAN_DBP	HIST1H1B	√
IgAN_DBP	HIST1H1C	√
IgAN_DBP	HIST1H1D	√
IgAN_DBP	HIST1H1E	√
IgAN_DBP	HIST1H1T	√
IgAN_DBP	HIST1H2AA	√	√
IgAN_DBP	HIST1H2AB	√
IgAN_DBP	HIST1H2AC	√	√
IgAN_DBP	HIST1H2AD	√
IgAN_DBP	HIST1H2AE	√
IgAN_DBP	HIST1H2AG	√	√
IgAN_DBP	HIST1H2AH	√
IgAN_DBP	HIST1H2AI	√
IgAN_DBP	HIST1H2AJ	√	√
IgAN_DBP	HIST1H2AK	√
IgAN_DBP	HIST1H2AL	√
IgAN_DBP	HIST1H2AM	√
IgAN_DBP	HIST1H2APS1	√
IgAN_DBP	HIST1H2BA	√
IgAN_DBP	HIST1H2BB	√
IgAN_DBP	HIST1H2BC	√
IgAN_DBP	HIST1H2BD	√
IgAN_DBP	HIST1H2BE	√
IgAN_DBP	HIST1H2BF	√
IgAN_DBP	HIST1H2BG	√
IgAN_DBP	HIST1H2BI	√
IgAN_DBP	HIST1H2BJ	√	√
IgAN_DBP	HIST1H2BK	√	√		√
IgAN_DBP	HIST1H2BL	√
IgAN_DBP	HIST1H2BM	√	√
IgAN_DBP	HIST1H2BN	√	√
IgAN_DBP	HIST1H2BO	√
IgAN_DBP	HIST1H3A	√	√
IgAN_DBP	HIST1H3B	√
IgAN_DBP	HIST1H3C	√
IgAN_DBP	HIST1H3D	√
IgAN_DBP	HIST1H3E	√
IgAN_DBP	HIST1H3G	√
IgAN_DBP	HIST1H3H	√	√
IgAN_DBP	HIST1H3I	√
IgAN_DBP	HIST1H3J	√
IgAN_DBP	HIST1H4A	√
IgAN_DBP	HIST1H4B	√	√
IgAN_DBP	HIST1H4C	√	√
IgAN_DBP	HIST1H4D	√
IgAN_DBP	HIST1H4E	√
IgAN_DBP	HIST1H4F	√
IgAN_DBP	HIST1H4G	√
IgAN_DBP	HIST1H4H	√
IgAN_DBP	HIST1H4I	√	√
IgAN_DBP	HIST1H4J	√
IgAN_DBP	HIST1H4K	√
IgAN_DBP	HIST1H4L	√
IgAN_DBP	HLA-A	√			√
IgAN_DBP	HLA-B	√	√
IgAN_DBP	HLA-C	√	√
IgAN_DBP	HLA-DMA	√			√
IgAN_DBP	HLA-DMB	√
IgAN_DBP	HLA-DOA	√
IgAN_DBP	HLA-DOB	√
IgAN_DBP	HLA-DPA1	√			√
IgAN_DBP	HLA-DPB1	√
IgAN_DBP	HLA-DPB2	√			√
IgAN_DBP	HLA-DQA1	√	√
IgAN_DBP	HLA-DQA2	√	√		√
IgAN_DBP	HLA-DQB1	√	√
IgAN_DBP	HLA-DQB2	√	√
IgAN_DBP	HLA-DRA	√	√		√
IgAN_DBP	HLA-DRB1	√			√
IgAN_DBP	HLA-DRB5	√
IgAN_DBP	HLA-DRB6	√
IgAN_DBP	HLA-E	√	√		√
IgAN_DBP	HLA-F	√	√		√
IgAN_DBP	HLA-F-AS1	√			√
IgAN_DBP	HLA-G	√	√		√
IgAN_DBP	HLA-H	√
IgAN_DBP	HLA-J	√			√
IgAN_DBP	HLA-L	√
IgAN_DBP	HMGN4	√			√
IgAN_DBP	HNRNPUL1	√
IgAN_DBP	HNRNPUL2	√
IgAN_DBP	HNRNPUL2-BSCL2	√
IgAN_DBP	HOXA-AS3	√
IgAN_DBP	HOXA6	√	√
IgAN_DBP	HOXA7	√	√
IgAN_DBP	HOXA9	√	√
IgAN_DBP	HOXA10	√
IgAN_DBP	HOXA10-AS	√
IgAN_DBP	HOXA10-HOXA9	√
IgAN_DBP	HOXA11	√
IgAN_DBP	HOXA11-AS	√
IgAN_DBP	HOXA13	√
IgAN_DBP	HOXC-AS1	√
IgAN_DBP	HOXC-AS2	√
IgAN_DBP	HOXC4	√
IgAN_DBP	HOXC5	√
IgAN_DBP	HOXC8	√
IgAN_DBP	HOXC9	√
IgAN_DBP	HP	√
IgAN_DBP	HSD17B8	√
IgAN_DBP	HSF2BP	√
IgAN_DBP	HSPA1A	√
IgAN_DBP	HSPA1B	√
IgAN_DBP	HSPA1L	√	√
IgAN_DBP	IBA57	√
IgAN_DBP	IER3	√
IgAN_DBP	IFITM4P	√			√
IgAN_DBP	IL3	√
IgAN_DBP	IL5	√
IgAN_DBP	ITPR3	√	√
IgAN_DBP	KCNH2	√
IgAN_DBP	KIFC1	√	√
IgAN_DBP	KLF7	√
IgAN_DBP	LAT	√
IgAN_DBP	LINC00208	√
IgAN_DBP	LINC00240	√			√
IgAN_DBP	LINC00322	√
IgAN_DBP	LINC00336	√
IgAN_DBP	LINC00687	√
IgAN_DBP	LINC00936	√
IgAN_DBP	LINC01012	√
IgAN_DBP	LINC01015	√
IgAN_DBP	LINC01126	√
IgAN_DBP	LINC01184	√
IgAN_DBP	LOC285819	√
IgAN_DBP	LOC401242	√
IgAN_DBP	LOC553103	√
IgAN_DBP	LOC554223	√
IgAN_DBP	LOC646736	√
IgAN_DBP	LOC646938	√
IgAN_DBP	LOC654841	√
IgAN_DBP	LOC731275	√
IgAN_DBP	LOC100129636	√
IgAN_DBP	LOC100130476	√
IgAN_DBP	LOC100131289	√
IgAN_DBP	LOC100270746	√
IgAN_DBP	LOC100289092	√
IgAN_DBP	LOC100294145	√
IgAN_DBP	LOC100506083	√
IgAN_DBP	LOC100506393	√
IgAN_DBP	LOC100507547	√
IgAN_DBP	LOC100652768	√
IgAN_DBP	LOC100996447	√
IgAN_DBP	LOC100996590	√
IgAN_DBP	LOC101927181	√
IgAN_DBP	LOC101927207	√
IgAN_DBP	LOC101927839	√
IgAN_DBP	LOC101929395	√
IgAN_DBP	LOC101929413	√
IgAN_DBP	LOC102060414	√
IgAN_DBP	LOC102723854	√
IgAN_DBP	LOC102724596	√
IgAN_DBP	LRRC8D	√
IgAN_DBP	LRRIQ4	√
IgAN_DBP	LSM2	√	√
IgAN_DBP	LST1	√	√
IgAN_DBP	LTA	√
IgAN_DBP	LTB	√
IgAN_DBP	LTBP4	√
IgAN_DBP	LY6G5B	√	√
IgAN_DBP	LY6G5C	√	√
IgAN_DBP	LY6G6C	√
IgAN_DBP	LY6G6D	√	√
IgAN_DBP	LY6G6E	√
IgAN_DBP	LY6G6F	√	√
IgAN_DBP	LYVE1	√
IgAN_DBP	MAL2	√			√
IgAN_DBP	MAN2A2	√
IgAN_DBP	MAPKAPK5	√
IgAN_DBP	MAPKAPK5-AS1	√
IgAN_DBP	MAS1L	√
IgAN_DBP	MCCD1	√	√
IgAN_DBP	MDC1	√	√
IgAN_DBP	MECOM	√	√
IgAN_DBP	MFF	√			√
IgAN_DBP	MICA	√	√
IgAN_DBP	MICB	√	√		√
IgAN_DBP	MIR140	√
IgAN_DBP	MIR195	√
IgAN_DBP	MIR196B	√
IgAN_DBP	MIR219A1	√
IgAN_DBP	MIR497	√
IgAN_DBP	MIR497HG	√
IgAN_DBP	MIR548AX	√
IgAN_DBP	MIR600	√
IgAN_DBP	MIR600HG	√
IgAN_DBP	MIR615	√
IgAN_DBP	MIR647	√
IgAN_DBP	MIR877	√
IgAN_DBP	MIR941-1	√
IgAN_DBP	MIR941-2	√
IgAN_DBP	MIR941-3	√
IgAN_DBP	MIR941-4	√
IgAN_DBP	MIR1236	√
IgAN_DBP	MIR1301	√
IgAN_DBP	MIR1914	√
IgAN_DBP	MIR1915	√
IgAN_DBP	MIR2355	√
IgAN_DBP	MIR3143	√
IgAN_DBP	MIR3620	√
IgAN_DBP	MIR3913-1	√
IgAN_DBP	MIR3913-2	√
IgAN_DBP	MIR3936	√
IgAN_DBP	MIR4256	√
IgAN_DBP	MIR4298	√
IgAN_DBP	MIR4443	√
IgAN_DBP	MIR4485	√
IgAN_DBP	MIR4488	√
IgAN_DBP	MIR4513	√
IgAN_DBP	MIR4517	√
IgAN_DBP	MIR4640	√
IgAN_DBP	MIR4646	√
IgAN_DBP	MIR4648	√
IgAN_DBP	MIR4677	√
IgAN_DBP	MIR4721	√
IgAN_DBP	MIR5008	√
IgAN_DBP	MIR5089	√
IgAN_DBP	MIR6129	√
IgAN_DBP	MIR6721	√
IgAN_DBP	MIR6776	√
IgAN_DBP	MIR6784	√
IgAN_DBP	MIR6830	√
IgAN_DBP	MIR6832	√
IgAN_DBP	MIR6833	√
IgAN_DBP	MIR6834	√
IgAN_DBP	MIR6873	√
IgAN_DBP	MIR6882	√
IgAN_DBP	MIR6891	√
IgAN_DBP	MIR7705	√
IgAN_DBP	MIR7845	√
IgAN_DBP	MIR8073	√
IgAN_DBP	MIR8081	√
IgAN_DBP	MLLT10	√	√
IgAN_DBP	MMP24-AS1	√
IgAN_DBP	MOG	√	√
IgAN_DBP	MRPS18B	√
IgAN_DBP	MSH5	√	√		√
IgAN_DBP	MSH5-SAPCD1	√	√
IgAN_DBP	MSI2	√
IgAN_DBP	MSRA	√
IgAN_DBP	MTA3	√	√
IgAN_DBP	MTCH2	√
IgAN_DBP	MTHFR	√	√		√
IgAN_DBP	MTRNR2L8	√
IgAN_DBP	MUC21	√	√
IgAN_DBP	MUC22	√	√
IgAN_DBP	MYBPC3	√
IgAN_DBP	MYT1L-AS1	√
IgAN_DBP	NCR3	√	√		√
IgAN_DBP	NEK10	√	√		√
IgAN_DBP	NELFE	√	√
IgAN_DBP	NET1	√
IgAN_DBP	NEU1	√	√
IgAN_DBP	NFATC2IP	√
IgAN_DBP	NFKBIL1	√	√
IgAN_DBP	NHLRC2	√
IgAN_DBP	NKAPL	√
IgAN_DBP	NOS3	√
IgAN_DBP	NOTCH4	√	√
IgAN_DBP	NOTO	√	√
IgAN_DBP	NPPA	√
IgAN_DBP	NPPA-AS1	√			√
IgAN_DBP	NRM	√
IgAN_DBP	OR2B2	√	√
IgAN_DBP	OR2B3	√
IgAN_DBP	OR2B6	√
IgAN_DBP	OR2H1	√
IgAN_DBP	OR2H2	√			√
IgAN_DBP	OR2J2	√	√
IgAN_DBP	OR2J3	√
IgAN_DBP	OR2W1	√
IgAN_DBP	OR5B21	√
IgAN_DBP	OR5V1	√	√
IgAN_DBP	OR10C1	√
IgAN_DBP	OR11A1	√
IgAN_DBP	OR12D2	√
IgAN_DBP	OR12D3	√
IgAN_DBP	OR14J1	√
IgAN_DBP	OTUD7B	√
IgAN_DBP	P2RX3	√
IgAN_DBP	P4HA2-AS1	√
IgAN_DBP	PA2G4	√	√
IgAN_DBP	PABPC1	√
IgAN_DBP	PAFAH1B1	√
IgAN_DBP	PBX2	√	√		√
IgAN_DBP	PCSK7	√
IgAN_DBP	PDE1A	√
IgAN_DBP	PDLIM4	√
IgAN_DBP	PDPN	√			√
IgAN_DBP	PFDN6	√
IgAN_DBP	PGBD1	√	√		√
IgAN_DBP	PHB	√
IgAN_DBP	PHF1	√
IgAN_DBP	PHLDB2	√
IgAN_DBP	PHOSPHO1	√
IgAN_DBP	PIEZO2	√	√
IgAN_DBP	PKD1L3	√
IgAN_DBP	PKD2L2	√
IgAN_DBP	PLCD3	√
IgAN_DBP	PLCXD2	√
IgAN_DBP	PLEKHO1	√			√
IgAN_DBP	PMFBP1	√
IgAN_DBP	POC1B-GALNT4	√	√
IgAN_DBP	POM121L2	√	√
IgAN_DBP	POU5F1	√	√		√
IgAN_DBP	PPM1J	√
IgAN_DBP	PPP1R10	√
IgAN_DBP	PPP1R11	√	√
IgAN_DBP	PPP1R18	√			√
IgAN_DBP	PPP1R32	√
IgAN_DBP	PPT2	√	√
IgAN_DBP	PPT2-EGFL8	√	√
IgAN_DBP	PRKCSH	√
IgAN_DBP	PRKD3	√
IgAN_DBP	PRPF6	√
IgAN_DBP	PRR3	√	√
IgAN_DBP	PRRC2A	√	√		√
IgAN_DBP	PRSS16	√	√		√
IgAN_DBP	PSMB8	√	√
IgAN_DBP	PSMB9	√
IgAN_DBP	PSMC3	√
IgAN_DBP	PSORS1C1	√	√		√
IgAN_DBP	PSORS1C2	√	√
IgAN_DBP	PSORS1C3	√
IgAN_DBP	PTGES3	√
IgAN_DBP	RABEP2	√	√
IgAN_DBP	RABGAP1	√
IgAN_DBP	RAD51C	√
IgAN_DBP	RAPGEF3	√
IgAN_DBP	RGL2	√			√
IgAN_DBP	RGL3	√
IgAN_DBP	RHBDD1	√
IgAN_DBP	RING1	√	√
IgAN_DBP	RNASEK	√
IgAN_DBP	RNASEK-C17orf49	√
IgAN_DBP	RNF5	√	√		√
IgAN_DBP	RNF5P1	√
IgAN_DBP	RNF39	√	√		√
IgAN_DBP	RNF214	√
IgAN_DBP	RP1L1	√
IgAN_DBP	RPP21	√
IgAN_DBP	RPRML	√	√
IgAN_DBP	RPS18	√
IgAN_DBP	RRP1B	√
IgAN_DBP	RTEL1-TNFRSF6B	√
IgAN_DBP	RXRB	√	√		√
IgAN_DBP	SAMD10	√
IgAN_DBP	SAPCD1	√
IgAN_DBP	SCAND1	√
IgAN_DBP	SCGN	√	√
IgAN_DBP	SEPT9
IgAN_DBP	SFTA2	√	√		√
IgAN_DBP	SH2B1	√
IgAN_DBP	SH2B3	√
IgAN_DBP	SHFM1	√
IgAN_DBP	SHKBP1	√
IgAN_DBP	SKIDA1	√
IgAN_DBP	SKIV2L	√
IgAN_DBP	SLC4A7	√	√		√
IgAN_DBP	SLC16A11	√
IgAN_DBP	SLC16A13	√
IgAN_DBP	SLC17A4	√	√
IgAN_DBP	SLC39A7	√
IgAN_DBP	SLC39A8	√
IgAN_DBP	SLC44A4	√	√
IgAN_DBP	SLC48A1	√
IgAN_DBP	SMG6	√	√
IgAN_DBP	SMYD5	√
IgAN_DBP	SNORA38	√
IgAN_DBP	SNORD32B	√
IgAN_DBP	SNORD48	√
IgAN_DBP	SNORD52	√
IgAN_DBP	SNORD84	√
IgAN_DBP	SNORD115-11	√
IgAN_DBP	SNORD115-28	√
IgAN_DBP	SNORD115-29	√
IgAN_DBP	SNORD115-30	√
IgAN_DBP	SNORD115-31	√
IgAN_DBP	SNORD115-32	√
IgAN_DBP	SNORD115-33	√
IgAN_DBP	SNORD115-34	√
IgAN_DBP	SNORD115-35	√
IgAN_DBP	SNORD115-36	√
IgAN_DBP	SNORD115-37	√
IgAN_DBP	SNORD115-38	√
IgAN_DBP	SNORD115-39	√
IgAN_DBP	SNORD115-43	√
IgAN_DBP	SNORD117	√
IgAN_DBP	SOX7	√
IgAN_DBP	SPI1	√	√
IgAN_DBP	SPNS1	√
IgAN_DBP	SRP14	√
IgAN_DBP	SRP14-AS1	√
IgAN_DBP	SSRP1	√
IgAN_DBP	ST3GAL2	√
IgAN_DBP	ST7L	√
IgAN_DBP	STK19	√
IgAN_DBP	STRBP	√
IgAN_DBP	SULT6B1	√
IgAN_DBP	SURF6	√
IgAN_DBP	SWSAP1	√
IgAN_DBP	SYNGAP1	√
IgAN_DBP	SYT8	√	√
IgAN_DBP	TAP1	√
IgAN_DBP	TAP2	√	√
IgAN_DBP	TAPBP	√			√
IgAN_DBP	TAPSAR1	√
IgAN_DBP	TCF19	√	√		√
IgAN_DBP	TGFB1	√			√
IgAN_DBP	TM4SF20	√
IgAN_DBP	TMED6	√
IgAN_DBP	TMEM91	√
IgAN_DBP	TMEM116	√
IgAN_DBP	TNF	√	√
IgAN_DBP	TNFAIP3	√
IgAN_DBP	TNFAIP8	√
IgAN_DBP	TNFRSF6B	√
IgAN_DBP	TNXA	√			√
IgAN_DBP	TNXB	√	√
IgAN_DBP	TOB2P1	√			√
IgAN_DBP	TRIM15	√	√
IgAN_DBP	TRIM26	√	√
IgAN_DBP	TRIM27	√	√
IgAN_DBP	TRIM31	√	√		√
IgAN_DBP	TRIM39	√	√
IgAN_DBP	TRIM39-RPP21	√	√
IgAN_DBP	TRIM40	√	√
IgAN_DBP	TUBB	√	√
IgAN_DBP	TUFM	√
IgAN_DBP	UBD	√
IgAN_DBP	UCKL1	√
IgAN_DBP	UCKL1-AS1	√
IgAN_DBP	UQCC1	√
IgAN_DBP	VARS	√	√
IgAN_DBP	VARS2	√	√		√
IgAN_DBP	VDR	√
IgAN_DBP	VEGFA	√
IgAN_DBP	VN1R10P	√
IgAN_DBP	VPS4A	√	√		√
IgAN_DBP	VPS9D1	√
IgAN_DBP	VPS9D1-AS1	√
IgAN_DBP	VPS13B	√
IgAN_DBP	VPS45	√
IgAN_DBP	VWA7	√	√
IgAN_DBP	WDR46	√	√
IgAN_DBP	WNT3A	√
IgAN_DBP	WNT9A	√	√
IgAN_DBP	ZBED9	√
IgAN_DBP	ZBTB9	√
IgAN_DBP	ZBTB12	√	√
IgAN_DBP	ZBTB22	√	√
IgAN_DBP	ZFP57	√	√		√
IgAN_DBP	ZFP91	√
IgAN_DBP	ZKSCAN3	√	√		√
IgAN_DBP	ZKSCAN4	√	√		√
IgAN_DBP	ZKSCAN8	√	√		√
IgAN_DBP	ZNF165	√	√		√
IgAN_DBP	ZNF184	√	√
IgAN_DBP	ZNF192P1	√			√
IgAN_DBP	ZNF204P	√			√
IgAN_DBP	ZNF311	√
IgAN_DBP	ZNF322	√	√
IgAN_DBP	ZNF391	√	√		√
IgAN_DBP	ZNF652	√			√
IgAN_DBP	ZNF831	√
IgAN_DBP	ZNRD1	√	√		√
IgAN_DBP	ZNRD1-AS1	√
IgAN_DBP	ZSCAN9	√	√		√
IgAN_DBP	ZSCAN12	√	√
IgAN_DBP	ZSCAN12P1	√
IgAN_DBP	ZSCAN16	√	√
IgAN_DBP	ZSCAN16-AS1	√
IgAN_DBP	ZSCAN23	√	√		√
IgAN_DBP	ZSCAN26	√
IgAN_DBP	ZSCAN31	√	√		√
IgAN_DBP	HEATR5B		√
IgAN_DBP	IYD		√
IgAN_DBP	NME2		√
IgAN_DBP	MBTD1		√
IgAN_DBP	UTP18		√
IgAN_DBP	RAD51		√
IgAN_DBP	RC3H2		√
IgAN_DBP	LTK		√
IgAN_DBP	RDH11		√
IgAN_DBP	AFF4		√
IgAN_DBP	RHOBTB1		√
IgAN_DBP	ARG2		√
IgAN_DBP	EFR3B		√
IgAN_DBP	VTI1B		√
IgAN_DBP	MANBAL		√
IgAN_DBP	USB1		√
IgAN_DBP	RPAP1		√
IgAN_DBP	DNAJC17		√
IgAN_DBP	R3HCC1		√
IgAN_DBP	HOXA3		√
IgAN_DBP	PLOD3		√
IgAN_DBP	CLDN15		√
IgAN_DBP	TLX1		√
IgAN_DBP	CCDC6		√
IgAN_DBP	GAB1		√
IgAN_DBP	CUX2		√
IgAN_DBP	HINT3		√
IgAN_DBP	NCOA7		√
IgAN_DBP	SLC27A6		√
IgAN_DBP	C3orf52		√
IgAN_DBP	EEF1B2		√
IgAN_DBP	OTOF		√
IgAN_DBP	NRBP1		√
IgAN_DBP	ITGA4		√
IgAN_DBP	COX7A2L		√
IgAN_DBP	APH1A		√
IgAN_DBP	GPAM		√
IgAN_DBP	RPS10		√
IgAN_DBP	C20orf187		√		√
IgAN_DBP	KDM4B		√
IgAN_DBP	PDE11A		√
IgAN_DBP	PLD2		√
IgAN_DBP	TSPAN16		√
IgAN_DBP	HAUS8		√
IgAN_DBP	BTBD3		√
IgAN_DBP	DAGLA		√
IgAN_DBP	TIMM10		√
IgAN_DBP	TBX3		√
IgAN_DBP	ATP5G2		√
IgAN_DBP	PAN2		√
IgAN_DBP	EMX1		√
IgAN_DBP	USP44		√
IgAN_DBP	IREB2		√
IgAN_DBP	CDK5RAP2		√
IgAN_DBP	PDCL		√
IgAN_DBP	KIAA0319		√
IgAN_DBP	LRRC49		√
IgAN_DBP	RMDN3		√
IgAN_DBP	LBX1		√
IgAN_DBP	POC1B		√
IgAN_DBP	ANKRD52		√
IgAN_DBP	RDH12		√
IgAN_DBP	SEPT12
IgAN_DBP	TOB1		√
IgAN_DBP	SGSM2		√
IgAN_DBP	C17orf64		√
IgAN_DBP	SNAP47		√
IgAN_DBP	KAAG1		√
IgAN_DBP	CHMP7		√
IgAN_DBP	PPRC1		√
IgAN_DBP	RGS10		√
IgAN_DBP	SLC43A1		√
IgAN_DBP	HTR3B		√
IgAN_DBP	SLX4IP		√
IgAN_DBP	RBM46		√
IgAN_DBP	ANKRD40		√
IgAN_DBP	NAA11		√
IgAN_DBP	ABCG1		√
IgAN_DBP	DRAXIN		√
IgAN_DBP	EBF1		√
IgAN_DBP	GDF9		√
IgAN_DBP	SLC16A9		√
IgAN_DBP	PPP1R14D		√
IgAN_DBP	BTRC		√
IgAN_DBP	RBFOX3		√
IgAN_DBP	SMG8		√
IgAN_DBP	SRR		√
IgAN_DBP	STAT2		√
IgAN_DBP	HSPA4		√
IgAN_DBP	ZBTB26		√
IgAN_DBP	OR1L3		√
IgAN_DBP	ARNT2		√
IgAN_DBP	WFIKKN2		√
IgAN_DBP	GCSAM		√
IgAN_DBP	YPEL2		√
IgAN_DBP	ARID3B		√
IgAN_DBP	DCTPP1		√
IgAN_DBP	AC026703.1		√
IgAN_DBP	ARHGEF37		√
IgAN_DBP	PRSS55		√
IgAN_DBP	DMWD		√
IgAN_DBP	PRSS38		√
IgAN_DBP	IRS2		√
IgAN_DBP	ZBTB6		√
IgAN_DBP	C19orf54		√
IgAN_DBP	HRCT1		√		√
IgAN_DBP	ZNF774		√
IgAN_DBP	SRC		√
IgAN_DBP	ZNF780A		√
IgAN_DBP	KCNRG		√
IgAN_DBP	XXbac-BPG32J3.20		√
IgAN_DBP	OR2J1		√
IgAN_DBP	TRIM13		√
IgAN_DBP	CCNI2		√
IgAN_DBP	FIS1		√
IgAN_DBP	AL354898.1		√
IgAN_DBP	KIF4B		√
IgAN_DBP	PARG		√
IgAN_DBP	SCAND3		√
IgAN_DBP	C10orf40		√
IgAN_DBP	TLX1NB		√
IgAN_DBP	GABARAPL3		√
IgAN_DBP	TMEFF1		√
IgAN_DBP	NME1-NME2		√
IgAN_DBP	MEGT1		√
IgAN_DBP	MSANTD3-TMEFF1		√
IgAN_DBP	RP1-170O19.20		√
IgAN_DBP	RP11-603J24.9		√
IgAN_DBP	RP11-1012A1.4		√
IgAN_DBP	RP11-343C2.11		√
IgAN_DBP	RP1-4G17.5		√
IgAN_DBP	RP11-156P1.2		√
IgAN_DBP	CSNK2B-LY6G5B-1181		√
IgAN_DBP	CTD-2510F5.6		√
IgAN_DBP	AC011530.4		√
IgAN_DBP	HUG1		√
IgAN_DBP	EGLN2		√
IgAN_DBP	RP11-343C2.12		√
IgAN_DBP	IRS1				√
IgAN_DBP	RP11-395N3.2				√
IgAN_DBP	RP11-395N3.1				√
IgAN_DBP	RP11-588K22.2				√
IgAN_DBP	RP11-114H24.5				√
IgAN_DBP	Y_RNA				√
IgAN_DBP	RP11-463M16.4				√
IgAN_DBP	HLA-K				√
IgAN_DBP	TMEM133				√
IgAN_DBP	RP1-265C24.5				√
IgAN_DBP	HCG4P3				√
IgAN_DBP	ZNF192P2				√
IgAN_DBP	RPL23AP1				√
IgAN_DBP	XXbac-BPG154L12.4				√
IgAN_DBP	HLA-V				√
IgAN_DBP	HLA-DPA3				√
IgAN_DBP	HCG4P7				√
IgAN_DBP	HLA-T				√
IgAN_DBP	HCG24				√
IgAN_DBP	RP5-874C20.3				√
IgAN_DBP	RP1-97D16.1				√
IgAN_DBP	HCG20				√
IgAN_DBP	RP1-153G14.4				√
IgAN_DBP	ERAP2				√
IgAN_DBP	AKR1B15				√
IgAN_DBP	XXbac-BPG170G13.32				√
IgAN_DBP	MICD				√
IgAN_DBP	XXbac-BPG254F23.7				√
IgAN_DBP	STK19P				√
IgAN_DBP	MUC3A				√
IgAN_DBP	RP11-813F20.2				√
IgAN_DBP	RP11-136K14.1				√
IgAN_DBP	VIMP1				√
IgAN_DBP	OR1F12				√
IgAN_DBP	AL022393.7				√
IgAN_DBP	WASF5P				√
IgAN_DBP	EIF2AK4				√
IgAN_DBP	RP11-74E22.6				√
IgAN_DBP	RP11-74E22.4				√
IgAN_DBP	PAIP1P1				√
IgAN_DBP	RSL24D1P1				√
IgAN_DBP	SNHG18				√
IgAN_DBP	PLEKHA7				√
IgAN_DBP	MGST3				√
IgAN_HDLC	CPVL			√	√
IgAN_HDLC	RAB6B	√			√
IgAN_HDLC	FRS2			√	√
IgAN_HDLC	INTS5	√			√
IgAN_HDLC	DAXX	√	√		√
IgAN_HDLC	PRRT1	√			√
IgAN_HDLC	TRIM10	√	√		√
IgAN_HDLC	WDR46	√	√		√
IgAN_HDLC	MTMR11			√
IgAN_HDLC	PLEKHO1	√		√	√
IgAN_HDLC	SMG6			√
IgAN_HDLC	RBMS2	√		√
IgAN_HDLC	COQ9			√
IgAN_HDLC	LIPG			√
IgAN_HDLC	TGFB1	√		√	√
IgAN_HDLC	VPS45	√		√
IgAN_HDLC	PRKG2			√	√
IgAN_HDLC	ESYT1			√
IgAN_HDLC	CCDC97	√		√	√
IgAN_HDLC	MAL2	√		√	√
IgAN_HDLC	EML3	√		√	√
IgAN_HDLC	STX5			√
IgAN_HDLC	PDPN	√		√	√
IgAN_HDLC	TNFRSF11B			√
IgAN_HDLC	CCT2	√		√	√
IgAN_HDLC	MFF	√		√	√
IgAN_HDLC	PARP15			√
IgAN_HDLC	LPL	√	√	√
IgAN_HDLC	UBE2G2			√
IgAN_HDLC	THSD4	√		√
IgAN_HDLC	OR7D2			√
IgAN_HDLC	HIST2H2BA			√
IgAN_HDLC	AL592494.5			√
IgAN_HDLC	FAM225A			√
IgAN_HDLC	ADAMTS9-AS2	√		√
IgAN_HDLC	RP11-153M3.1			√
IgAN_HDLC	RP11-1348G14.6			√
IgAN_HDLC	U91328.19			√
IgAN_HDLC	AARS	√
IgAN_HDLC	ABCF1	√	√
IgAN_HDLC	ABHD16A	√	√
IgAN_HDLC	ABT1	√	√
IgAN_HDLC	AGER	√	√
IgAN_HDLC	AGPAT1	√	√
IgAN_HDLC	AIF1	√
IgAN_HDLC	ANP32E	√
IgAN_HDLC	APOM	√	√
IgAN_HDLC	ARHGAP21	√
IgAN_HDLC	ASGR2	√
IgAN_HDLC	ATAT1	√
IgAN_HDLC	ATF6B	√	√		√
IgAN_HDLC	ATP2A1	√	√
IgAN_HDLC	ATP6V1G2	√	√
IgAN_HDLC	ATP6V1G2-DDX39B	√	√
IgAN_HDLC	AXL	√
IgAN_HDLC	B3GALT4	√	√
IgAN_HDLC	B3GAT3	√
IgAN_HDLC	B9D2	√
IgAN_HDLC	BAG6	√	√		√
IgAN_HDLC	BAK1	√	√
IgAN_HDLC	BCL6B	√
IgAN_HDLC	BRD2	√			√
IgAN_HDLC	BSCL2	√
IgAN_HDLC	BTN1A1	√	√
IgAN_HDLC	BTN2A1	√	√
IgAN_HDLC	BTN2A2	√			√
IgAN_HDLC	BTN2A3P	√
IgAN_HDLC	BTN3A1	√
IgAN_HDLC	BTN3A2	√	√		√
IgAN_HDLC	BTN3A3	√	√
IgAN_HDLC	BTNL2	√	√
IgAN_HDLC	C2	√	√
IgAN_HDLC	C3orf36	√
IgAN_HDLC	C4A	√	√		√
IgAN_HDLC	C4B	√			√
IgAN_HDLC	C4B_2	√
IgAN_HDLC	C6orf10	√	√		√
IgAN_HDLC	C6orf15	√	√		√
IgAN_HDLC	C6orf25	√
IgAN_HDLC	C6orf47	√	√
IgAN_HDLC	C6orf48	√	√
IgAN_HDLC	C6orf100	√
IgAN_HDLC	C6orf136	√
IgAN_HDLC	C11orf48	√			√
IgAN_HDLC	C11orf83	√
IgAN_HDLC	CCHCR1	√	√		√
IgAN_HDLC	CCL17	√
IgAN_HDLC	CCL22	√
IgAN_HDLC	CD19	√
IgAN_HDLC	CD226	√
IgAN_HDLC	CDC42BPB	√
IgAN_HDLC	CDSN	√	√
IgAN_HDLC	CEMIP	√
IgAN_HDLC	CFB	√	√
IgAN_HDLC	CLDN25	√
IgAN_HDLC	CLIC1	√	√
IgAN_HDLC	CLPTM1L	√	√
IgAN_HDLC	COL4A2	√
IgAN_HDLC	COL4A3	√
IgAN_HDLC	COL4A4	√
IgAN_HDLC	COL11A2	√
IgAN_HDLC	COLEC10	√
IgAN_HDLC	COX6C	√
IgAN_HDLC	CSNK2B	√	√		√
IgAN_HDLC	CX3CL1	√
IgAN_HDLC	CYP2S1	√
IgAN_HDLC	CYP21A1P	√			√
IgAN_HDLC	CYP21A2	√			√
IgAN_HDLC	DDAH2	√
IgAN_HDLC	DDR1	√	√
IgAN_HDLC	DDX19A	√
IgAN_HDLC	DDX19B	√	√
IgAN_HDLC	DDX39B	√	√
IgAN_HDLC	DHH	√
IgAN_HDLC	DHX16	√	√
IgAN_HDLC	DNMT3A	√
IgAN_HDLC	DPCR1	√	√
IgAN_HDLC	DXO	√			√
IgAN_HDLC	EEF1G	√
IgAN_HDLC	EGFL8	√
IgAN_HDLC	EHMT2	√	√		√
IgAN_HDLC	EXOSC5	√
IgAN_HDLC	EXOSC6	√
IgAN_HDLC	FAM107B	√
IgAN_HDLC	FCGR2A	√
IgAN_HDLC	FCGR2B	√
IgAN_HDLC	FCGR2C	√
IgAN_HDLC	FCGR3A	√	√
IgAN_HDLC	FCGR3B	√
IgAN_HDLC	FKBPL	√	√
IgAN_HDLC	FLOT1	√			√
IgAN_HDLC	GABBR1	√	√		√
IgAN_HDLC	GANAB	√
IgAN_HDLC	GGNBP1	√
IgAN_HDLC	GLS2	√
IgAN_HDLC	GNG3	√
IgAN_HDLC	GNL1	√
IgAN_HDLC	GPANK1	√	√
IgAN_HDLC	GPR21	√
IgAN_HDLC	GPSM3	√	√
IgAN_HDLC	GPX5	√
IgAN_HDLC	GPX6	√
IgAN_HDLC	GTF2H4	√	√
IgAN_HDLC	GUSBP2	√			√
IgAN_HDLC	HCG4	√			√
IgAN_HDLC	HCG4B	√			√
IgAN_HDLC	HCG8	√
IgAN_HDLC	HCG9	√
IgAN_HDLC	HCG11	√
IgAN_HDLC	HCG14	√
IgAN_HDLC	HCG17	√
IgAN_HDLC	HCG18	√
IgAN_HDLC	HCG22	√
IgAN_HDLC	HCG23	√			√
IgAN_HDLC	HCG25	√
IgAN_HDLC	HCG26	√
IgAN_HDLC	HCG27	√	√		√
IgAN_HDLC	HCP5	√			√
IgAN_HDLC	HFE	√	√
IgAN_HDLC	HIST1H1A	√	√
IgAN_HDLC	HIST1H1B	√
IgAN_HDLC	HIST1H1C	√			√
IgAN_HDLC	HIST1H1E	√
IgAN_HDLC	HIST1H1T	√
IgAN_HDLC	HIST1H2AA	√
IgAN_HDLC	HIST1H2AB	√
IgAN_HDLC	HIST1H2AC	√
IgAN_HDLC	HIST1H2AG	√	√
IgAN_HDLC	HIST1H2AH	√
IgAN_HDLC	HIST1H2AI	√
IgAN_HDLC	HIST1H2AJ	√	√
IgAN_HDLC	HIST1H2AK	√	√
IgAN_HDLC	HIST1H2AL	√
IgAN_HDLC	HIST1H2AM	√
IgAN_HDLC	HIST1H2APS1	√
IgAN_HDLC	HIST1H2BA	√
IgAN_HDLC	HIST1H2BB	√
IgAN_HDLC	HIST1H2BC	√
IgAN_HDLC	HIST1H2BD	√
IgAN_HDLC	HIST1H2BE	√
IgAN_HDLC	HIST1H2BI	√
IgAN_HDLC	HIST1H2BJ	√	√
IgAN_HDLC	HIST1H2BK	√	√		√
IgAN_HDLC	HIST1H2BL	√
IgAN_HDLC	HIST1H2BM	√	√
IgAN_HDLC	HIST1H2BN	√	√
IgAN_HDLC	HIST1H2BO	√
IgAN_HDLC	HIST1H3A	√
IgAN_HDLC	HIST1H3B	√
IgAN_HDLC	HIST1H3C	√
IgAN_HDLC	HIST1H3G	√
IgAN_HDLC	HIST1H3H	√	√
IgAN_HDLC	HIST1H3I	√
IgAN_HDLC	HIST1H3J	√
IgAN_HDLC	HIST1H4A	√	√
IgAN_HDLC	HIST1H4B	√
IgAN_HDLC	HIST1H4C	√	√
IgAN_HDLC	HIST1H4D	√
IgAN_HDLC	HIST1H4H	√
IgAN_HDLC	HIST1H4I	√	√
IgAN_HDLC	HIST1H4J	√
IgAN_HDLC	HIST1H4K	√
IgAN_HDLC	HIST1H4L	√	√
IgAN_HDLC	HLA-A	√	√
IgAN_HDLC	HLA-B	√
IgAN_HDLC	HLA-C	√	√		√
IgAN_HDLC	HLA-DMA	√			√
IgAN_HDLC	HLA-DMB	√			√
IgAN_HDLC	HLA-DOB	√
IgAN_HDLC	HLA-DPA1	√
IgAN_HDLC	HLA-DPB1	√
[truncated: 5,963 more rows]
